# Supplementary material for: Module-based subnetwork alignments reveal novel transcriptional regulators in malaria parasite Plasmodium falciparum
Source: BMC Syst Biol. 2012 Dec 17;6(Suppl 3):S5. doi: 10.1186/1752-0509-6-S3-S5 (PMC3524314; doi:10.1186/1752-0509-6-S3-S5)
Supplement: Additional file 1 — Functional orthologs involved in transcriptional regulation in P. falciparum. The query genome is P. falciparum, and the target genome is E. coli. GO: Gene Ontology. BP: Biological Process. MF: Molecular Function. CC: Cellular Component. [file 1752-0509-6-S3-S5-S1.xlsx]

## Sheet: Sheet1
Additional File 1. Functional orthologs involved in transcriptional regulation in P. falciparum. The query genome is P. falciparum, and the target genome is E. coli.
GO: Gene Ontology. BP: Biological Process. MF: Molecular Function. CC: Cellular Component.
query UniProt ID	PlasmoDB ID	Query protein annotation	query GO BP	query GO MF	qCC	target UniProt ID	Target Gene Name	Target protein annotation	target BP	target MF	target CC	BLAST e-score	Rank
O77317	PFC0150w	HAD superfamily protein, putative;	x	x	x	P0ACT2	envR	Probable acrEF/envCD operon repressor;	0003677:DNA binding|*|0003700:transcription factor activity|*|0016564:transcription repressor activity|*|0016566:specific transcriptional repressor activity|*|0030528:transcription regulator activity|*|0005515:protein binding	0006355:regulation of transcription, DNA-dependent|*|0045449:regulation of transcription|*|0006350:transcription|*|0032582:negative regulation of gene-specific transcription	x	1001	1
O77340	PFC0555c	Putative uncharacterized protein;	x	x	x	P23841	xapR	HTH-type transcriptional regulator xapR;	0003700:transcription factor activity|*|0016563:transcription activator activity|*|0005515:protein binding|*|0003677:DNA binding	0006355:regulation of transcription, DNA-dependent|*|0043193:positive regulation of gene-specific transcription|*|0006350:transcription|*|0045449:regulation of transcription	x	1001	1
O77357	PFC0455w	Putative uncharacterized protein;	x	x	x	P0ACR0	allS	HTH-type transcriptional activator AllS;	0003700:transcription factor activity|*|0043565:sequence-specific DNA binding|*|0003677:DNA binding|*|0016563:transcription activator activity	0006350:transcription|*|0045449:regulation of transcription|*|0006355:regulation of transcription, DNA-dependent|*|0043193:positive regulation of gene-specific transcription	x	1001	1
O96138	PFB0175c	Nucleolar preribosomal assembly protein, putative;	x	x	x	P0ACS7	rpiR	HTH-type transcriptional regulator rpiR;	0003700:transcription factor activity|*|0016566:specific transcriptional repressor activity|*|0005529:sugar binding|*|0003677:DNA binding|*|0016564:transcription repressor activity	0006350:transcription|*|0045449:regulation of transcription|*|0005975:carbohydrate metabolic process|*|0032582:negative regulation of gene-specific transcription|*|0006355:regulation of transcription, DNA-dependent	x	1001	1
Q8I5G2	PFL1230w	Conserved Plasmodium protein;	x	x	x	P0A8S1	iciA	Chromosome initiation inhibitor;	0016563:transcription activator activity|*|0043565:sequence-specific DNA binding|*|0003700:transcription factor activity|*|0003681:bent DNA binding|*|0016566:specific transcriptional repressor activity|*|0003677:DNA binding	0032297:negative regulation of DNA replication initiation|*|0006261:DNA-dependent DNA replication|*|0006350:transcription|*|0045449:regulation of transcription|*|0032582:negative regulation of gene-specific transcription|*|0043193:positive regulation of gene-specific transcription|*|0006355:regulation of transcription, DNA-dependent	x	1001	1
Q8I5N4	PFL0840c	Conserved Plasmodium protein;	x	x	x	P03024	galR	HTH-type transcriptional regulator galR;	0005515:protein binding|*|0003700:transcription factor activity|*|0003677:DNA binding	0005975:carbohydrate metabolic process|*|0006012:galactose metabolic process|*|0006355:regulation of transcription, DNA-dependent|*|0045449:regulation of transcription|*|0006350:transcription	0005622:intracellular	1001	1
Q8IBD4	PF08_0002	Surface-associated interspersed gene 8.2 (SURFIN8.2) (3d7surf8.2);	x	x	x	P0ACL2	exuR	Exu regulon transcriptional regulator;	0003677:DNA binding|*|0003700:transcription factor activity	0006355:regulation of transcription, DNA-dependent|*|0045449:regulation of transcription|*|0006350:transcription	0005622:intracellular	1001	1
Q8IBF1	MAL7P1.172	Putative uncharacterized protein;	x	x	x	P33634	yfiE	Uncharacterized HTH-type transcriptional regulator yfiE;	0003700:transcription factor activity|*|0003677:DNA binding	0006350:transcription|*|0006355:regulation of transcription, DNA-dependent|*|0045449:regulation of transcription	x	1001	1
Q8IDG4	PF13_0281	Putative uncharacterized protein;	x	x	x	P75989	ycgE	Uncharacterized HTH-type transcriptional regulator ycgE;	0003700:transcription factor activity|*|0016566:specific transcriptional repressor activity|*|0003677:DNA binding|*|0005515:protein binding|*|0000166:nucleotide binding	0045449:regulation of transcription|*|0032582:negative regulation of gene-specific transcription|*|0006355:regulation of transcription, DNA-dependent|*|0006350:transcription	x	1001	1
Q8IEC9	MAL13P1.102	Putative uncharacterized protein;	x	x	x	P21514	yahA	Cyclic di-GMP phosphodiesterase yahA;	0071111:x|*|0003677:DNA binding|*|0043565:sequence-specific DNA binding|*|0000156:two-component response regulator activity|*|0016787:hydrolase activity|*|0003700:transcription factor activity	0006355:regulation of transcription, DNA-dependent|*|0000160:two-component signal transduction system (phosphorelay)	0005622:intracellular	1001	1
Q8IIC4	PF11_0250	High mobility group-like protein NHP2, putative;	x	x	x	P0AEM6	fliA	RNA polymerase sigma factor for flagellar operon;	0003700:transcription factor activity|*|0016987:sigma factor activity|*|0003677:DNA binding|*|0003899:DNA-directed RNA polymerase activity	0006352:transcription initiation|*|0006355:regulation of transcription, DNA-dependent|*|0006350:transcription|*|0045449:regulation of transcription	x	1001	1
Q8IJM4	PF10_0170	Conserved Plasmodium protein;	x	x	x	P0AF28	narL	Nitrate/nitrite response regulator protein narL;	0005515:protein binding|*|0043565:sequence-specific DNA binding|*|0003677:DNA binding|*|0000166:nucleotide binding|*|0000156:two-component response regulator activity|*|0003700:transcription factor activity|*|0005524:ATP binding	0006350:transcription|*|0006355:regulation of transcription, DNA-dependent|*|0042128:nitrate assimilation|*|0045449:regulation of transcription|*|0000160:two-component signal transduction system (phosphorelay)	0005622:intracellular	1001	1
Q8IKW4	PF14_0487	Putative uncharacterized protein;	x	x	x	Q46802	ygeV	Uncharacterized sigma-54-dependent transcriptional regulator ygeV;	0004871:signal transducer activity|*|0017111:nucleoside-triphosphatase activity|*|0008134:transcription factor binding|*|0000166:nucleotide binding|*|0005524:ATP binding|*|0003677:DNA binding|*|0003700:transcription factor activity	0000160:two-component signal transduction system (phosphorelay)|*|0006350:transcription|*|0006355:regulation of transcription, DNA-dependent|*|0045449:regulation of transcription|*|0007165:signal transduction	0005622:intracellular	1001	1
Q8IKY7	PF14_0464	SNARE protein, putative;	x	x	x	P00579	rpoD	RNA polymerase sigma factor rpoD;	0003700:transcription factor activity|*|0030528:transcription regulator activity|*|0003677:DNA binding|*|0016987:sigma factor activity|*|0005515:protein binding	0006352:transcription initiation|*|0006355:regulation of transcription, DNA-dependent|*|0009408:response to heat|*|0006350:transcription|*|0045449:regulation of transcription	x	29	1
O77327	PFC0375c	U2 snRNP spliceosome subunit, putative;	0005488:binding	x	x	P30979	ybeF	Uncharacterized HTH-type transcriptional regulator ybeF;	0003700:transcription factor activity|*|0003677:DNA binding	0006350:transcription|*|0045449:regulation of transcription|*|0006355:regulation of transcription, DNA-dependent	x	1001	1
O77341	PFC0550w	SEL-1 like protein;	0005488:binding	x	x	P06134	ada	Regulatory protein ada;	0003700:transcription factor activity|*|0008168:methyltransferase activity|*|0003677:DNA binding|*|0003908:methylated-DNA-[protein]-cysteine S-methyltransferase activity|*|0016740:transferase activity|*|0046872:metal ion binding|*|0008270:zinc ion binding|*|0003824:catalytic activity|*|0043565:sequence-specific DNA binding	0006281:DNA repair|*|0006350:transcription|*|0006974:response to DNA damage stimulus|*|0006355:regulation of transcription, DNA-dependent|*|0045449:regulation of transcription	0005622:intracellular	1001	1
O96169	PFB0370c	RNA binding protein, putative;	0003723:RNA binding	x	x	P0A8S9	flhD	Transcriptional activator FlhD;	0003677:DNA binding|*|0016563:transcription activator activity|*|0016564:transcription repressor activity	0043064:flagellum organization|*|0045449:regulation of transcription|*|0045941:positive regulation of transcription|*|0009296:flagellum assembly|*|0006350:transcription	0005737:cytoplasm	1001	1
O96173	PFB0390w	Apicoplast ribosomal releasing factor, putative;	x	0006412:translation	x	P0ACL7	lldR	Putative L-lactate dehydrogenase operon regulatory protein;	0003700:transcription factor activity|*|0003677:DNA binding	0006355:regulation of transcription, DNA-dependent|*|0045449:regulation of transcription|*|0006350:transcription	0005622:intracellular	1001	1
O97225	PFC0165w	Spindle pole body protein, putative;	x	0000226:microtubule cytoskeleton organization	0000922:spindle pole|*|0005815:microtubule organizing center	P31449	yidL	Uncharacterized HTH-type transcriptional regulator yidL;	0043565:sequence-specific DNA binding|*|0003677:DNA binding|*|0003700:transcription factor activity	0045449:regulation of transcription|*|0006355:regulation of transcription, DNA-dependent|*|0006350:transcription	0005622:intracellular	1001	1
O97324	PFC0005w	Erythrocyte membrane protein 1, PfEMP1;	0004872:receptor activity	0009405:pathogenesis	0016021:integral to membrane	P0ACK8	fucR	L-fucose operon activator;	0003700:transcription factor activity|*|0003677:DNA binding	0006004:fucose metabolic process|*|0005975:carbohydrate metabolic process|*|0006355:regulation of transcription, DNA-dependent|*|0006350:transcription|*|0045449:regulation of transcription	0005622:intracellular	1001	1
P62368	PFB0420w	2-C-methyl-D-erythritol 2,4-cyclodiphosphate synthase;	0008685:2-C-methyl-D-erythritol 2,4-cyclodiphosphate synthase activity|*|0016829:lyase activity	0008299:isoprenoid biosynthetic process|*|0016114:terpenoid biosynthetic process	x	P33358	mlrA	HTH-type transcriptional regulator mlrA;	0003677:DNA binding|*|0000166:nucleotide binding|*|0003700:transcription factor activity	0006350:transcription|*|0006355:regulation of transcription, DNA-dependent|*|0045449:regulation of transcription	x	1001	1
Q7KQL8	PF14_0545	Thioredoxin;	0009055:electron carrier activity|*|0015035:protein disulfide oxidoreductase activity	0006662:glycerol ether metabolic process|*|0045454:cell redox homeostasis|*|0022900:electron transport chain|*|0006810:transport	x	P37344	pspF	Psp operon transcriptional activator;	0003700:transcription factor activity|*|0016563:transcription activator activity|*|0003677:DNA binding|*|0016564:transcription repressor activity|*|0008134:transcription factor binding|*|0005524:ATP binding|*|0017111:nucleoside-triphosphatase activity|*|0000166:nucleotide binding	0006350:transcription|*|0000160:two-component signal transduction system (phosphorelay)|*|0045449:regulation of transcription|*|0006355:regulation of transcription, DNA-dependent	0005737:cytoplasm|*|0005622:intracellular	1001	1
Q8I3H9	PFE1435c	Nucleolar preribosomal GTPase, putative;	x	x	x	P0ACJ5	ybaO	Uncharacterized HTH-type transcriptional regulator ybaO;	0003700:transcription factor activity|*|0043565:sequence-specific DNA binding|*|0003677:DNA binding	0006355:regulation of transcription, DNA-dependent|*|0045449:regulation of transcription|*|0006350:transcription	0005622:intracellular	1001	1
Q8I3Y8	PFE0585c	Myo-inositol 1-phosphate synthase, putative;	0003824:catalytic activity|*|0005488:binding|*|0004512:inositol-3-phosphate synthase activity|*|0016853:isomerase activity	0008152:metabolic process|*|0006021:inositol biosynthetic process|*|0008654:phospholipid biosynthetic process	x	P0AEL8	fimZ	Fimbriae Z protein;	0043565:sequence-specific DNA binding|*|0003677:DNA binding|*|0003700:transcription factor activity|*|0000156:two-component response regulator activity	0006355:regulation of transcription, DNA-dependent|*|0045449:regulation of transcription|*|0000160:two-component signal transduction system (phosphorelay)|*|0006350:transcription	0005622:intracellular|*|0005737:cytoplasm	1001	1
Q8I583	PFL1635w	Ulp1 protease, putative;	0008234:cysteine-type peptidase activity|*|0008233:peptidase activity	0006508:proteolysis	x	P45544	frlR	HTH-type transcriptional regulator frlR;	0030528:transcription regulator activity|*|0005515:protein binding|*|0003677:DNA binding|*|0003700:transcription factor activity	0045449:regulation of transcription|*|0006355:regulation of transcription, DNA-dependent|*|0006350:transcription	0005622:intracellular	1001	1
Q8I5D5	PFL1370w	NIMA-related protein kinase, Pfnek-1;	0005524:ATP binding|*|0016301:kinase activity|*|0004674:protein serine/threonine kinase activity|*|0004672:protein kinase activity|*|0016740:transferase activity	0006468:protein amino acid phosphorylation	x	P76268	kdgR	Transcriptional regulator kdgR;	0003677:DNA binding|*|0003700:transcription factor activity|*|0016566:specific transcriptional repressor activity	0006350:transcription|*|0032582:negative regulation of gene-specific transcription|*|0006355:regulation of transcription, DNA-dependent|*|0045449:regulation of transcription	x	1001	1
Q8I5S5	PFL0630w	Iron-sulfur subunit of succinate dehydrogenase;	0016491:oxidoreductase activity|*|0009055:electron carrier activity|*|0051536:iron-sulfur cluster binding|*|0051537:2 iron, 2 sulfur cluster binding|*|0008177:succinate dehydrogenase (ubiquinone) activity|*|0005506:iron ion binding|*|0046872:metal ion binding	0055114:oxidation reduction|*|0006099:tricarboxylic acid cycle	x	P05052	appY	HTH-type transcriptional regulator AppY;	0016563:transcription activator activity|*|0003700:transcription factor activity|*|0043565:sequence-specific DNA binding|*|0003677:DNA binding	0006350:transcription|*|0016036:cellular response to phosphate starvation|*|0043193:positive regulation of gene-specific transcription|*|0006355:regulation of transcription, DNA-dependent|*|0045449:regulation of transcription	0005622:intracellular	1001	1
Q8IAR3	MAL8P1.128	Proteasome subunit alpha, putative;	0004175:endopeptidase activity|*|0016787:hydrolase activity|*|0004298:threonine-type endopeptidase activity	0051603:proteolysis involved in cellular protein catabolic process|*|0006511:ubiquitin-dependent protein catabolic process	0000502:proteasome complex|*|0005839:proteasome core complex|*|0019773:proteasome core complex, alpha-subunit complex	P0AFB8	glnG	Nitrogen regulation protein NR(I);	0005524:ATP binding|*|0003700:transcription factor activity|*|0003677:DNA binding|*|0000166:nucleotide binding|*|0017111:nucleoside-triphosphatase activity|*|0008134:transcription factor binding|*|0000156:two-component response regulator activity	0000160:two-component signal transduction system (phosphorelay)|*|0006355:regulation of transcription, DNA-dependent|*|0050906:detection of stimulus involved in sensory perception|*|0006350:transcription|*|0045449:regulation of transcription|*|0009399:nitrogen fixation|*|0006807:nitrogen compound metabolic process	0005622:intracellular	1001	1
Q8IBL6	PF07_0100	Putative uncharacterized protein;	x	x	x	P0ACK2	agaR	Putative aga operon transcriptional repressor;	0003700:transcription factor activity|*|0003677:DNA binding	0006350:transcription|*|0045449:regulation of transcription|*|0006355:regulation of transcription, DNA-dependent	0005622:intracellular	1001	1
Q8ID50	PF13_0346	60S ribosomal protein L40/UBI, putative;	0003735:structural constituent of ribosome	0006412:translation	0005622:intracellular|*|0005840:ribosome	P30864	yafC	Uncharacterized HTH-type transcriptional regulator yafC;	0005515:protein binding|*|0003700:transcription factor activity|*|0003677:DNA binding	0045449:regulation of transcription|*|0006350:transcription|*|0006355:regulation of transcription, DNA-dependent	x	1001	1
Q8IDC4	PF13_0310	Preribosomal processosome UTP, putative (Conserved plasmodium protein, unknown function);	x	0016458:gene silencing	0005634:nucleus	P09546	putA	Bifunctional protein putA;	0003842:1-pyrroline-5-carboxylate dehydrogenase activity|*|0004657:proline dehydrogenase activity|*|0016491:oxidoreductase activity|*|0003677:DNA binding|*|0005515:protein binding|*|0003700:transcription factor activity|*|0050660:FAD binding|*|0016566:specific transcriptional repressor activity|*|0003824:catalytic activity|*|0010843:promoter binding	0008152:metabolic process|*|0010133:proline catabolic process to glutamate|*|0055114:oxidation reduction|*|0006537:glutamate biosynthetic process|*|0045449:regulation of transcription|*|0006350:transcription|*|0006561:proline biosynthetic process|*|0006560:proline metabolic process|*|0006562:proline catabolic process	x	1001	1
Q8IIH6	PF11_0198	tRNA m(1)G methyltransferase, putative;	0008168:methyltransferase activity|*|0016740:transferase activity	x	x	P0A8H8	yacG	UPF0243 zinc-binding protein yacG;	0008270:zinc ion binding|*|0008657:DNA topoisomerase (ATP-hydrolyzing) inhibitor activity|*|0003700:transcription factor activity|*|0046872:metal ion binding	0006355:regulation of transcription, DNA-dependent	x	1001	1
Q8III5	PF11_0189	Insulinase, putative;	0046872:metal ion binding|*|0008270:zinc ion binding|*|0003824:catalytic activity|*|0004222:metalloendopeptidase activity	0006508:proteolysis	x	P30958	mfd	Transcription-repair-coupling factor;	0003700:transcription factor activity|*|0000166:nucleotide binding|*|0008026:ATP-dependent helicase activity|*|0003676:nucleic acid binding|*|0004386:helicase activity|*|0016787:hydrolase activity|*|0003684:damaged DNA binding|*|0005524:ATP binding|*|0003677:DNA binding|*|0005515:protein binding	0006974:response to DNA damage stimulus|*|0006281:DNA repair|*|0006355:regulation of transcription, DNA-dependent|*|0000716:transcription-coupled nucleotide-excision repair, DNA damage recognition	x	1001	1
Q8IJW3	PF10_0078	Histone deacetylase, putative;	0016787:hydrolase activity|*|0008440:inositol trisphosphate 3-kinase activity	x	x	P0A9F1	mntR	Transcriptional regulator mntR;	0003700:transcription factor activity|*|0016566:specific transcriptional repressor activity|*|0003677:DNA binding|*|0016564:transcription repressor activity|*|0005506:iron ion binding	0032582:negative regulation of gene-specific transcription|*|0045449:regulation of transcription|*|0006355:regulation of transcription, DNA-dependent|*|0006350:transcription	0005737:cytoplasm	1001	1
O96224	PFB0655c	Conserved Plasmodium protein;	x	x	x	P0A8S9	flhD	Transcriptional activator FlhD;	0003677:DNA binding|*|0016563:transcription activator activity|*|0016564:transcription repressor activity	0043064:flagellum organization|*|0045449:regulation of transcription|*|0045941:positive regulation of transcription|*|0009296:flagellum assembly|*|0006350:transcription	0005737:cytoplasm	1001	2
Q8I2N3	PFI1355w	Putative uncharacterized protein;	x	x	x	P0ACL9	pdhR	Pyruvate dehydrogenase complex repressor;	0016563:transcription activator activity|*|0003700:transcription factor activity|*|0016566:specific transcriptional repressor activity|*|0003677:DNA binding|*|0016564:transcription repressor activity	0043193:positive regulation of gene-specific transcription|*|0006355:regulation of transcription, DNA-dependent|*|0045449:regulation of transcription|*|0006350:transcription|*|0032582:negative regulation of gene-specific transcription	0005622:intracellular	1001	2
Q8I331	PFI0590c	Putative uncharacterized protein;	x	x	x	P17446	betI	HTH-type transcriptional regulator BetI;	0003677:DNA binding|*|0003700:transcription factor activity	0045449:regulation of transcription|*|0006350:transcription|*|0006355:regulation of transcription, DNA-dependent	x	1001	2
Q8I423	PFE0395c	6-cysteine protein, putative;	x	x	x	P0A8H8	yacG	UPF0243 zinc-binding protein yacG;	0008270:zinc ion binding|*|0008657:DNA topoisomerase (ATP-hydrolyzing) inhibitor activity|*|0003700:transcription factor activity|*|0046872:metal ion binding	0006355:regulation of transcription, DNA-dependent	x	1001	2
Q8I5C6	PFL1415w	Conserved Plasmodium protein;	x	x	x	P0A9A9	fur	Ferric uptake regulation protein;	0005515:protein binding|*|0003677:DNA binding|*|0003700:transcription factor activity|*|0008270:zinc ion binding|*|0046872:metal ion binding	0045449:regulation of transcription|*|0006350:transcription|*|0006355:regulation of transcription, DNA-dependent	0005737:cytoplasm	1001	2
Q8I5M9	PFL0865w	Conserved protein;	x	x	x	P0A8S1	iciA	Chromosome initiation inhibitor;	0016563:transcription activator activity|*|0043565:sequence-specific DNA binding|*|0003700:transcription factor activity|*|0003681:bent DNA binding|*|0016566:specific transcriptional repressor activity|*|0003677:DNA binding	0032297:negative regulation of DNA replication initiation|*|0006261:DNA-dependent DNA replication|*|0006350:transcription|*|0045449:regulation of transcription|*|0032582:negative regulation of gene-specific transcription|*|0043193:positive regulation of gene-specific transcription|*|0006355:regulation of transcription, DNA-dependent	x	1001	2
Q8ID52	MAL13P1.329	Putative uncharacterized protein;	x	x	x	P52106	csgD	Probable csgAB operon transcriptional regulatory protein;	0003677:DNA binding|*|0000156:two-component response regulator activity|*|0043565:sequence-specific DNA binding|*|0003700:transcription factor activity	0006355:regulation of transcription, DNA-dependent|*|0006350:transcription|*|0045449:regulation of transcription|*|0000160:two-component signal transduction system (phosphorelay)	0016020:membrane|*|0005886:plasma membrane|*|0005622:intracellular	1001	2
Q8ID65	PF13_0339	Putative uncharacterized protein;	x	x	x	P0ACR9	mprA	Transcriptional repressor mprA;	0003677:DNA binding|*|0003700:transcription factor activity|*|0016564:transcription repressor activity	0006350:transcription|*|0045449:regulation of transcription|*|0006355:regulation of transcription, DNA-dependent	0005622:intracellular	1001	2
Q8IEC6	PF13_0104	Putative uncharacterized protein;	x	x	x	P39404	bglJ	Transcriptional activator protein BglJ;	0003700:transcription factor activity|*|0043565:sequence-specific DNA binding|*|0000156:two-component response regulator activity|*|0003677:DNA binding|*|0016563:transcription activator activity	0006355:regulation of transcription, DNA-dependent|*|0006350:transcription|*|0000160:two-component signal transduction system (phosphorelay)|*|0045449:regulation of transcription|*|0043193:positive regulation of gene-specific transcription	0005622:intracellular	1001	2
Q8IEI9	PF13_0075	Surface-associated interspersed gene 13.1 (SURFIN13.1);	x	x	x	P0A9F9	metR	HTH-type transcriptional regulator metR;	0003677:DNA binding|*|0003700:transcription factor activity	0006350:transcription|*|0045449:regulation of transcription|*|0008652:amino acid biosynthetic process|*|0006355:regulation of transcription, DNA-dependent|*|0009086:methionine biosynthetic process	0005737:cytoplasm	1001	2
Q8IER9	MAL13P1.25	Putative uncharacterized protein;	x	x	x	P37195	dctR	HTH-type transcriptional regulator dctR;	0003677:DNA binding|*|0003700:transcription factor activity|*|0000156:two-component response regulator activity|*|0043565:sequence-specific DNA binding	0006355:regulation of transcription, DNA-dependent|*|0045449:regulation of transcription|*|0000160:two-component signal transduction system (phosphorelay)|*|0006350:transcription|*|0043471:regulation of cellular carbohydrate catabolic process|*|0001101:response to acid	0005622:intracellular	1001	2
Q8IJ41	PF10_0359	Conserved Plasmodium protein;	x	x	x	P16684	phnF	Probable transcriptional regulator phnF;	0003677:DNA binding|*|0003700:transcription factor activity|*|0030528:transcription regulator activity	0006355:regulation of transcription, DNA-dependent|*|0045449:regulation of transcription|*|0006350:transcription|*|0015716:phosphonate transport	0005622:intracellular	1001	2
Q8IJR0	PF10_0132	Phosphoinositide specific phospholipase C, putative;	0004629:phospholipase C activity|*|0004435:phosphoinositide phospholipase C activity|*|0008081:phosphoric diester hydrolase activity|*|0004871:signal transducer activity	0007242:intracellular signaling cascade|*|0006629:lipid metabolic process|*|0007165:signal transduction	x	P0ACT6	uidR	HTH-type transcriptional regulator uidR;	0016564:transcription repressor activity|*|0003677:DNA binding|*|0003700:transcription factor activity	0006355:regulation of transcription, DNA-dependent|*|0045449:regulation of transcription|*|0006350:transcription	x	1001	2
Q8IKM4	PF14_0580	Putative uncharacterized protein;	x	x	x	P0ACJ5	ybaO	Uncharacterized HTH-type transcriptional regulator ybaO;	0003700:transcription factor activity|*|0043565:sequence-specific DNA binding|*|0003677:DNA binding	0006355:regulation of transcription, DNA-dependent|*|0045449:regulation of transcription|*|0006350:transcription	0005622:intracellular	1001	2
Q8IKV2	PF14_0499	Putative uncharacterized protein;	x	x	x	Q46802	ygeV	Uncharacterized sigma-54-dependent transcriptional regulator ygeV;	0004871:signal transducer activity|*|0017111:nucleoside-triphosphatase activity|*|0008134:transcription factor binding|*|0000166:nucleotide binding|*|0005524:ATP binding|*|0003677:DNA binding|*|0003700:transcription factor activity	0000160:two-component signal transduction system (phosphorelay)|*|0006350:transcription|*|0006355:regulation of transcription, DNA-dependent|*|0045449:regulation of transcription|*|0007165:signal transduction	0005622:intracellular	1001	2
O97318	PFC0865w	RNA binding protein, putative;	0003676:nucleic acid binding|*|0000166:nucleotide binding	x	x	P0AFF6	nusA	Transcription elongation protein nusA;	0003723:RNA binding|*|0005515:protein binding|*|0030528:transcription regulator activity|*|0003700:transcription factor activity|*|0000166:nucleotide binding|*|0003677:DNA binding	0031554:regulation of transcription termination|*|0045449:regulation of transcription|*|0006350:transcription|*|0006353:transcription termination|*|0031564:transcription antitermination|*|0006281:DNA repair|*|0006950:response to stress	x	1001	2
Q8I2M9	PFI1375w	Cytochrome C oxidase, putative;	0004129:cytochrome-c oxidase activity|*|0008121:ubiquinol-cytochrome-c reductase activity|*|0016491:oxidoreductase activity	0055114:oxidation reduction	0005739:mitochondrion	P25748	galS	HTH-type transcriptional regulator galS;	0003677:DNA binding|*|0003700:transcription factor activity	0045449:regulation of transcription|*|0006355:regulation of transcription, DNA-dependent|*|0006350:transcription	0005622:intracellular	1001	2
Q8I2W4	PFI0925w	Gamma-glutamylcysteine synthetase;	0004357:glutamate-cysteine ligase activity|*|0016874:ligase activity	0006750:glutathione biosynthetic process	x	P0AFB8	glnG	Nitrogen regulation protein NR(I);	0005524:ATP binding|*|0003700:transcription factor activity|*|0003677:DNA binding|*|0000166:nucleotide binding|*|0017111:nucleoside-triphosphatase activity|*|0008134:transcription factor binding|*|0000156:two-component response regulator activity	0000160:two-component signal transduction system (phosphorelay)|*|0006355:regulation of transcription, DNA-dependent|*|0050906:detection of stimulus involved in sensory perception|*|0006350:transcription|*|0045449:regulation of transcription|*|0009399:nitrogen fixation|*|0006807:nitrogen compound metabolic process	0005622:intracellular	1001	2
Q8I3E5	PFI0005w	Erythrocyte membrane protein 1, PfEMP1;	0004872:receptor activity	0009405:pathogenesis	0016021:integral to membrane	P77615	ycjW	Uncharacterized HTH-type transcriptional regulator ycjW;	0003700:transcription factor activity|*|0003677:DNA binding|*|0005515:protein binding	0045449:regulation of transcription|*|0006350:transcription|*|0006355:regulation of transcription, DNA-dependent	0005622:intracellular	1001	2
Q8I5T3	PFL0590c	Non-SERCA-type Ca2+-transporting P-ATPase;	0005524:ATP binding|*|0015662:ATPase activity, coupled to transmembrane movement of ions, phosphorylative mechanism|*|0016820:hydrolase activity, acting on acid anhydrides, catalyzing transmembrane movement of substances|*|0003824:catalytic activity|*|0000166:nucleotide binding|*|0016787:hydrolase activity	0008152:metabolic process|*|0006754:ATP biosynthetic process|*|0006812:cation transport|*|0006811:ion transport|*|0006810:transport	0016020:membrane|*|0016021:integral to membrane	P69407	rcsB	Capsular synthesis regulator component B;	0016564:transcription repressor activity|*|0016563:transcription activator activity|*|0003700:transcription factor activity|*|0043565:sequence-specific DNA binding|*|0003677:DNA binding|*|0000156:two-component response regulator activity|*|0005515:protein binding	0006355:regulation of transcription, DNA-dependent|*|0006350:transcription|*|0000160:two-component signal transduction system (phosphorelay)|*|0045449:regulation of transcription	0005622:intracellular	1001	2
Q8IC21	MAL7P1.20	Peptide chain release factor, putative;	0016149:translation release factor activity, codon specific|*|0003747:translation release factor activity	0006415:translational termination	0005737:cytoplasm	P0ACM9	yihL	Uncharacterized HTH-type transcriptional regulator yihL;	0003677:DNA binding|*|0030528:transcription regulator activity|*|0003700:transcription factor activity	0045449:regulation of transcription|*|0006355:regulation of transcription, DNA-dependent|*|0006350:transcription	0005622:intracellular	564	2
Q8IET0	PF13_0019	Sodium/hydrogen exchanger, Na+, H+ antiporter;	0015299:solute:hydrogen antiporter activity	0006812:cation transport|*|0006810:transport|*|0055085:transmembrane transport	0016021:integral to membrane	P39161	uxuR	Uxu operon transcriptional regulator;	0003677:DNA binding|*|0016564:transcription repressor activity|*|0003700:transcription factor activity	0006350:transcription|*|0006355:regulation of transcription, DNA-dependent|*|0045449:regulation of transcription	0005622:intracellular	1001	2
Q8ILZ7	PF14_0096	RNA binding protein, putative;	0000166:nucleotide binding|*|0005515:protein binding|*|0003723:RNA binding|*|0003676:nucleic acid binding	x	x	P75978	ymfN	Uncharacterized protein ymfN;	0003700:transcription factor activity	0006355:regulation of transcription, DNA-dependent	0005622:intracellular	1001	2
Q8I3F0	PFE1605w	Putative uncharacterized protein;	x	x	x	P0AF28	narL	Nitrate/nitrite response regulator protein narL;	0005515:protein binding|*|0043565:sequence-specific DNA binding|*|0003677:DNA binding|*|0000166:nucleotide binding|*|0000156:two-component response regulator activity|*|0003700:transcription factor activity|*|0005524:ATP binding	0006350:transcription|*|0006355:regulation of transcription, DNA-dependent|*|0042128:nitrate assimilation|*|0045449:regulation of transcription|*|0000160:two-component signal transduction system (phosphorelay)	0005622:intracellular	1001	3
Q8I5E3	PFL1330c	Cyclin-related protein, Pfcyc-2;	x	x	x	P0AEL8	fimZ	Fimbriae Z protein;	0043565:sequence-specific DNA binding|*|0003677:DNA binding|*|0003700:transcription factor activity|*|0000156:two-component response regulator activity	0006355:regulation of transcription, DNA-dependent|*|0045449:regulation of transcription|*|0000160:two-component signal transduction system (phosphorelay)|*|0006350:transcription	0005622:intracellular|*|0005737:cytoplasm	1001	3
Q8I5L1	PFL0970w	Pre-mRNA splicing factor, putative;	x	x	x	P38035	rtcR	Transcriptional regulatory protein rtcR;	0017111:nucleoside-triphosphatase activity|*|0005524:ATP binding|*|0003700:transcription factor activity|*|0003677:DNA binding|*|0008134:transcription factor binding|*|0016563:transcription activator activity|*|0000166:nucleotide binding	0045449:regulation of transcription|*|0000160:two-component signal transduction system (phosphorelay)|*|0006350:transcription|*|0006355:regulation of transcription, DNA-dependent|*|0043193:positive regulation of gene-specific transcription	0005622:intracellular	1001	3
Q8IBD3	MAL8P1.3	Putative uncharacterized protein;	x	x	x	P17446	betI	HTH-type transcriptional regulator BetI;	0003677:DNA binding|*|0003700:transcription factor activity	0045449:regulation of transcription|*|0006350:transcription|*|0006355:regulation of transcription, DNA-dependent	x	1001	3
Q8IDX8	PF13_0197	Merozoite Surface Protein 7, MSP7;	x	x	x	P76268	kdgR	Transcriptional regulator kdgR;	0003677:DNA binding|*|0003700:transcription factor activity|*|0016566:specific transcriptional repressor activity	0006350:transcription|*|0032582:negative regulation of gene-specific transcription|*|0006355:regulation of transcription, DNA-dependent|*|0045449:regulation of transcription	x	247	3
Q8III9	PF11_0185	Conserved Plasmodium protein;	x	x	x	P39161	uxuR	Uxu operon transcriptional regulator;	0003677:DNA binding|*|0016564:transcription repressor activity|*|0003700:transcription factor activity	0006350:transcription|*|0006355:regulation of transcription, DNA-dependent|*|0045449:regulation of transcription	0005622:intracellular	1001	3
Q8IJF6	PF10_0242	Conserved Plasmodium protein;	x	x	x	Q46802	ygeV	Uncharacterized sigma-54-dependent transcriptional regulator ygeV;	0004871:signal transducer activity|*|0017111:nucleoside-triphosphatase activity|*|0008134:transcription factor binding|*|0000166:nucleotide binding|*|0005524:ATP binding|*|0003677:DNA binding|*|0003700:transcription factor activity	0000160:two-component signal transduction system (phosphorelay)|*|0006350:transcription|*|0006355:regulation of transcription, DNA-dependent|*|0045449:regulation of transcription|*|0007165:signal transduction	0005622:intracellular	1001	3
Q8IKD8	PF14_0667	Putative uncharacterized protein;	x	x	x	P0A6D0	argR	Arginine repressor;	0003700:transcription factor activity|*|0003677:DNA binding	0006526:arginine biosynthetic process|*|0045449:regulation of transcription|*|0006355:regulation of transcription, DNA-dependent|*|0006350:transcription|*|0006310:DNA recombination|*|0008652:amino acid biosynthetic process|*|0042150:plasmid recombination	0005737:cytoplasm	1001	3
Q8ILL0	PF14_0233	Putative uncharacterized protein;	x	x	x	P77721	ydjF	Uncharacterized HTH-type transcriptional regulator ydjF;	0003677:DNA binding|*|0005515:protein binding|*|0003700:transcription factor activity	0006355:regulation of transcription, DNA-dependent|*|0045449:regulation of transcription|*|0006350:transcription	0005622:intracellular	1001	3
Q8ILP3	PF14_0201	Surface protein, Pf113;	x	x	x	P09546	putA	Bifunctional protein putA;	0003842:1-pyrroline-5-carboxylate dehydrogenase activity|*|0004657:proline dehydrogenase activity|*|0016491:oxidoreductase activity|*|0003677:DNA binding|*|0005515:protein binding|*|0003700:transcription factor activity|*|0050660:FAD binding|*|0016566:specific transcriptional repressor activity|*|0003824:catalytic activity|*|0010843:promoter binding	0008152:metabolic process|*|0010133:proline catabolic process to glutamate|*|0055114:oxidation reduction|*|0006537:glutamate biosynthetic process|*|0045449:regulation of transcription|*|0006350:transcription|*|0006561:proline biosynthetic process|*|0006560:proline metabolic process|*|0006562:proline catabolic process	x	531	3
O96268	PFB0880w	Conserved protein;	0003824:catalytic activity|*|0005488:binding	0008152:metabolic process	x	P77295	ygaV	Probable HTH-type transcriptional regulator ygaV;	0003677:DNA binding|*|0003700:transcription factor activity	0045449:regulation of transcription|*|0006350:transcription|*|0006355:regulation of transcription, DNA-dependent	0005622:intracellular	1001	3
Q8I4W8	PFL2225w	Myosin A tail domain interacting protein;	0005509:calcium ion binding	x	x	P33358	mlrA	HTH-type transcriptional regulator mlrA;	0003677:DNA binding|*|0000166:nucleotide binding|*|0003700:transcription factor activity	0006350:transcription|*|0006355:regulation of transcription, DNA-dependent|*|0045449:regulation of transcription	x	1001	3
Q8I5L5	PFL0935c	Erythrocyte membrane protein 1, PfEMP1;	0004872:receptor activity	0009405:pathogenesis	0016021:integral to membrane	P0ACS9	acrR	HTH-type transcriptional regulator AcrR;	0043565:sequence-specific DNA binding|*|0030528:transcription regulator activity|*|0008144:drug binding|*|0003700:transcription factor activity|*|0003677:DNA binding|*|0016566:specific transcriptional repressor activity|*|0005515:protein binding	0032582:negative regulation of gene-specific transcription|*|0006350:transcription|*|0042493:response to drug|*|0045449:regulation of transcription|*|0006355:regulation of transcription, DNA-dependent	x	1001	3
Q8I630	PFL0075w	XPA binding protein 1, putative;	0000166:nucleotide binding	x	x	P0ACU2	rutR	HTH-type transcriptional regulator rutR;	0016563:transcription activator activity|*|0016566:specific transcriptional repressor activity|*|0030528:transcription regulator activity|*|0003677:DNA binding|*|0003700:transcription factor activity|*|0016564:transcription repressor activity	0032582:negative regulation of gene-specific transcription|*|0043193:positive regulation of gene-specific transcription|*|0016481:negative regulation of transcription|*|0045449:regulation of transcription|*|0006350:transcription|*|0006355:regulation of transcription, DNA-dependent	x	1001	3
Q8IAV6	PF08_0089	Putative uncharacterized protein;	0005488:binding	x	x	P0ACN7	cytR	HTH-type transcriptional repressor cytR;	0005515:protein binding|*|0003677:DNA binding|*|0003700:transcription factor activity	0006355:regulation of transcription, DNA-dependent|*|0006350:transcription|*|0045449:regulation of transcription	0005622:intracellular	1001	3
Q8IB67	PF08_0034	Histone acetyltransferase GCN5, putative;	0008080:N-acetyltransferase activity|*|0016740:transferase activity	0008152:metabolic process	x	P30958	mfd	Transcription-repair-coupling factor;	0003700:transcription factor activity|*|0000166:nucleotide binding|*|0008026:ATP-dependent helicase activity|*|0003676:nucleic acid binding|*|0004386:helicase activity|*|0016787:hydrolase activity|*|0003684:damaged DNA binding|*|0005524:ATP binding|*|0003677:DNA binding|*|0005515:protein binding	0006974:response to DNA damage stimulus|*|0006281:DNA repair|*|0006355:regulation of transcription, DNA-dependent|*|0000716:transcription-coupled nucleotide-excision repair, DNA damage recognition	x	1001	3
Q8IDW0	MAL13P1.186	1-deoxy-D-xylulose 5-phosphate synthase;	0003824:catalytic activity|*|0016740:transferase activity|*|0008661:1-deoxy-D-xylulose-5-phosphate synthase activity	0008152:metabolic process	x	P0A9A9	fur	Ferric uptake regulation protein;	0005515:protein binding|*|0003677:DNA binding|*|0003700:transcription factor activity|*|0008270:zinc ion binding|*|0046872:metal ion binding	0045449:regulation of transcription|*|0006350:transcription|*|0006355:regulation of transcription, DNA-dependent	0005737:cytoplasm	1001	3
Q8IEK9	PF13_0058	RNA binding protein, putative;	0003676:nucleic acid binding	x	x	P0A8H8	yacG	UPF0243 zinc-binding protein yacG;	0008270:zinc ion binding|*|0008657:DNA topoisomerase (ATP-hydrolyzing) inhibitor activity|*|0003700:transcription factor activity|*|0046872:metal ion binding	0006355:regulation of transcription, DNA-dependent	x	1001	3
Q8I284	PFA_0280w	Asparagine-rich antigen Pfa35-2;	x	x	x	P23841	xapR	HTH-type transcriptional regulator xapR;	0003700:transcription factor activity|*|0016563:transcription activator activity|*|0005515:protein binding|*|0003677:DNA binding	0006355:regulation of transcription, DNA-dependent|*|0043193:positive regulation of gene-specific transcription|*|0006350:transcription|*|0045449:regulation of transcription	x	1001	4
Q8I2R3	PFI1200w	Putative uncharacterized protein;	x	x	x	P0ACQ7	tdcA	HTH-type transcriptional regulator tdcA;	0003677:DNA binding|*|0003700:transcription factor activity	0006350:transcription|*|0006355:regulation of transcription, DNA-dependent|*|0045449:regulation of transcription	x	1001	4
Q8I3R5	PFE0980c	CCR4;	x	x	x	P09378	rhaR	HTH-type transcriptional activator rhaR;	0003700:transcription factor activity|*|0043565:sequence-specific DNA binding|*|0003677:DNA binding	0006355:regulation of transcription, DNA-dependent|*|0006350:transcription|*|0045449:regulation of transcription|*|0019299:rhamnose metabolic process	0005737:cytoplasm|*|0005622:intracellular	1001	4
Q8I5I8	PFL1090w	Glideosome-associated protein 45;	x	x	x	P31449	yidL	Uncharacterized HTH-type transcriptional regulator yidL;	0043565:sequence-specific DNA binding|*|0003677:DNA binding|*|0003700:transcription factor activity	0045449:regulation of transcription|*|0006355:regulation of transcription, DNA-dependent|*|0006350:transcription	0005622:intracellular	1001	4
Q8IEC7	PF13_0103	Putative uncharacterized protein;	x	x	x	P0AEL8	fimZ	Fimbriae Z protein;	0043565:sequence-specific DNA binding|*|0003677:DNA binding|*|0003700:transcription factor activity|*|0000156:two-component response regulator activity	0006355:regulation of transcription, DNA-dependent|*|0045449:regulation of transcription|*|0000160:two-component signal transduction system (phosphorelay)|*|0006350:transcription	0005622:intracellular|*|0005737:cytoplasm	1001	4
Q8IEJ1	MAL13P1.59	Putative uncharacterized protein;	x	x	x	P0A881	trpR	Trp operon repressor;	0003700:transcription factor activity|*|0003677:DNA binding|*|0043565:sequence-specific DNA binding|*|0016564:transcription repressor activity	0045449:regulation of transcription|*|0006355:regulation of transcription, DNA-dependent|*|0006350:transcription	0005737:cytoplasm|*|0005622:intracellular	1001	4
Q8IHT8	PF11_0439	Conserved protein;	x	x	x	P0AF28	narL	Nitrate/nitrite response regulator protein narL;	0005515:protein binding|*|0043565:sequence-specific DNA binding|*|0003677:DNA binding|*|0000166:nucleotide binding|*|0000156:two-component response regulator activity|*|0003700:transcription factor activity|*|0005524:ATP binding	0006350:transcription|*|0006355:regulation of transcription, DNA-dependent|*|0042128:nitrate assimilation|*|0045449:regulation of transcription|*|0000160:two-component signal transduction system (phosphorelay)	0005622:intracellular	1001	4
Q7KQK3	PFL0565w	Heat shock protein DNAJ homologue Pfj4;	0031072:heat shock protein binding	0006950:response to stress	x	P75989	ycgE	Uncharacterized HTH-type transcriptional regulator ycgE;	0003700:transcription factor activity|*|0016566:specific transcriptional repressor activity|*|0003677:DNA binding|*|0005515:protein binding|*|0000166:nucleotide binding	0045449:regulation of transcription|*|0032582:negative regulation of gene-specific transcription|*|0006355:regulation of transcription, DNA-dependent|*|0006350:transcription	x	1001	4
Q8I1S9	PFD0765w	RING zinc finger protein, putative;	0046872:metal ion binding|*|0008270:zinc ion binding|*|0005515:protein binding	x	x	P37639	gadX	HTH-type transcriptional regulator gadX;	0003700:transcription factor activity|*|0016563:transcription activator activity|*|0003677:DNA binding|*|0043565:sequence-specific DNA binding	0006355:regulation of transcription, DNA-dependent|*|0045449:regulation of transcription|*|0006350:transcription	0005622:intracellular	1001	4
Q8I562	PFL1745c	Clustered-asparagine-rich protein;	0005515:protein binding|*|0000166:nucleotide binding|*|0003676:nucleic acid binding	x	x	P30958	mfd	Transcription-repair-coupling factor;	0003700:transcription factor activity|*|0000166:nucleotide binding|*|0008026:ATP-dependent helicase activity|*|0003676:nucleic acid binding|*|0004386:helicase activity|*|0016787:hydrolase activity|*|0003684:damaged DNA binding|*|0005524:ATP binding|*|0003677:DNA binding|*|0005515:protein binding	0006974:response to DNA damage stimulus|*|0006281:DNA repair|*|0006355:regulation of transcription, DNA-dependent|*|0000716:transcription-coupled nucleotide-excision repair, DNA damage recognition	x	1001	4
Q8IBS6	PF07_0071	Queuine tRNA-ribosyltransferase, putative;	0008479:queuine tRNA-ribosyltransferase activity|*|0016740:transferase activity|*|0016757:transferase activity, transferring glycosyl groups	0006400:tRNA modification|*|0008616:queuosine biosynthetic process	x	P0AFF6	nusA	Transcription elongation protein nusA;	0003723:RNA binding|*|0005515:protein binding|*|0030528:transcription regulator activity|*|0003700:transcription factor activity|*|0000166:nucleotide binding|*|0003677:DNA binding	0031554:regulation of transcription termination|*|0045449:regulation of transcription|*|0006350:transcription|*|0006353:transcription termination|*|0031564:transcription antitermination|*|0006281:DNA repair|*|0006950:response to stress	x	266	4
Q8IDW2	MAL13P1.184	Endopeptidase, putative;	0008233:peptidase activity|*|0016787:hydrolase activity|*|0008270:zinc ion binding|*|0008237:metallopeptidase activity|*|0004222:metalloendopeptidase activity	0006508:proteolysis	x	P0A8S1	iciA	Chromosome initiation inhibitor;	0016563:transcription activator activity|*|0043565:sequence-specific DNA binding|*|0003700:transcription factor activity|*|0003681:bent DNA binding|*|0016566:specific transcriptional repressor activity|*|0003677:DNA binding	0032297:negative regulation of DNA replication initiation|*|0006261:DNA-dependent DNA replication|*|0006350:transcription|*|0045449:regulation of transcription|*|0032582:negative regulation of gene-specific transcription|*|0043193:positive regulation of gene-specific transcription|*|0006355:regulation of transcription, DNA-dependent	x	1001	4
Q8IIS5	PF11_0090	Pescadillo homolog;	x	0042254:ribosome biogenesis|*|0006364:rRNA processing|*|0008283:cell proliferation	0005730:nucleolus|*|0005622:intracellular|*|0005654:nucleoplasm|*|0005634:nucleus	P0AFB8	glnG	Nitrogen regulation protein NR(I);	0005524:ATP binding|*|0003700:transcription factor activity|*|0003677:DNA binding|*|0000166:nucleotide binding|*|0017111:nucleoside-triphosphatase activity|*|0008134:transcription factor binding|*|0000156:two-component response regulator activity	0000160:two-component signal transduction system (phosphorelay)|*|0006355:regulation of transcription, DNA-dependent|*|0050906:detection of stimulus involved in sensory perception|*|0006350:transcription|*|0045449:regulation of transcription|*|0009399:nitrogen fixation|*|0006807:nitrogen compound metabolic process	0005622:intracellular	1001	4
Q8IJS7	PF10_0115	QF122 antigen;	0003723:RNA binding	x	x	Q46802	ygeV	Uncharacterized sigma-54-dependent transcriptional regulator ygeV;	0004871:signal transducer activity|*|0017111:nucleoside-triphosphatase activity|*|0008134:transcription factor binding|*|0000166:nucleotide binding|*|0005524:ATP binding|*|0003677:DNA binding|*|0003700:transcription factor activity	0000160:two-component signal transduction system (phosphorelay)|*|0006350:transcription|*|0006355:regulation of transcription, DNA-dependent|*|0045449:regulation of transcription|*|0007165:signal transduction	0005622:intracellular	1001	4
Q8IKA6	PF14_0700	DNAJ protein, putative;	0031072:heat shock protein binding	x	x	P0ACM5	yegW	Uncharacterized HTH-type transcriptional regulator yegW;	0030528:transcription regulator activity|*|0003700:transcription factor activity|*|0003677:DNA binding|*|0005515:protein binding	0045449:regulation of transcription|*|0006350:transcription|*|0006355:regulation of transcription, DNA-dependent	0005622:intracellular	1001	4
Q8ILW5	PF14_0128	Ubiquitin conjugating enzyme, putative;	0019787:small conjugating protein ligase activity	0051246:regulation of protein metabolic process|*|0043687:post-translational protein modification	x	P0A9W0	ulaR	HTH-type transcriptional regulator ulaR;	0003700:transcription factor activity|*|0016564:transcription repressor activity|*|0005515:protein binding|*|0003677:DNA binding	0006350:transcription|*|0006355:regulation of transcription, DNA-dependent|*|0045449:regulation of transcription	0005622:intracellular|*|0005737:cytoplasm	1001	4
Q8I241	PFA_0505c	DNA-directed RNA polymerase 2, putative;	0003899:DNA-directed RNA polymerase activity|*|0016740:transferase activity|*|0008270:zinc ion binding|*|0003676:nucleic acid binding|*|0003677:DNA binding|*|0016779:nucleotidyltransferase activity|*|0030528:transcription regulator activity	0045449:regulation of transcription|*|0006350:transcription	x	P0A8S9	flhD	Transcriptional activator FlhD;	0003677:DNA binding|*|0016563:transcription activator activity|*|0016564:transcription repressor activity	0043064:flagellum organization|*|0045449:regulation of transcription|*|0045941:positive regulation of transcription|*|0009296:flagellum assembly|*|0006350:transcription	0005737:cytoplasm	1001	5
Q8IBH9	PF07_0115	Cation transporting ATPase, cation transporter;	0005524:ATP binding|*|0015662:ATPase activity, coupled to transmembrane movement of ions, phosphorylative mechanism|*|0000166:nucleotide binding|*|0016820:hydrolase activity, acting on acid anhydrides, catalyzing transmembrane movement of substances|*|0016787:hydrolase activity	0006754:ATP biosynthetic process	0016021:integral to membrane|*|0016020:membrane	P77743	prpR	Propionate catabolism operon regulatory protein;	0016564:transcription repressor activity|*|0000166:nucleotide binding|*|0003700:transcription factor activity|*|0005515:protein binding|*|0003677:DNA binding|*|0005524:ATP binding|*|0016566:specific transcriptional repressor activity|*|0000156:two-component response regulator activity|*|0017111:nucleoside-triphosphatase activity|*|0008134:transcription factor binding|*|0016563:transcription activ…	0006350:transcription|*|0032582:negative regulation of gene-specific transcription|*|0045449:regulation of transcription|*|0019629:propionate catabolic process, 2-methylcitrate cycle|*|0000160:two-component signal transduction system (phosphorelay)|*|0006355:regulation of transcription, DNA-dependent|*|0043193:positive regulation of gene-specific transcription	0005737:cytoplasm|*|0005622:intracellular	1001	5
Q8I1P3	PFD0940w	Putative uncharacterized protein;	x	x	x	P0ACH5	marA	Multiple antibiotic resistance protein marA;	0003700:transcription factor activity|*|0003677:DNA binding|*|0043565:sequence-specific DNA binding	0046677:response to antibiotic|*|0045449:regulation of transcription|*|0006355:regulation of transcription, DNA-dependent|*|0006350:transcription	0005622:intracellular	1001	5
Q8I207	PFD0080c	Putative uncharacterized protein;	x	x	x	P76268	kdgR	Transcriptional regulator kdgR;	0003677:DNA binding|*|0003700:transcription factor activity|*|0016566:specific transcriptional repressor activity	0006350:transcription|*|0032582:negative regulation of gene-specific transcription|*|0006355:regulation of transcription, DNA-dependent|*|0045449:regulation of transcription	x	1001	5
Q8I247	PFA_0475c	Putative uncharacterized protein;	x	x	x	P39389	yjiR	Uncharacterized HTH-type transcriptional regulator yjiR;	0003700:transcription factor activity|*|0016769:transferase activity, transferring nitrogenous groups|*|0030170:pyridoxal phosphate binding|*|0003824:catalytic activity|*|0008483:transaminase activity|*|0016740:transferase activity|*|0005515:protein binding|*|0003677:DNA binding	0006355:regulation of transcription, DNA-dependent|*|0009058:biosynthetic process|*|0006350:transcription|*|0045449:regulation of transcription	0005622:intracellular	1001	5
Q8I255	PFA_0430c	Putative uncharacterized protein;	x	x	x	P77721	ydjF	Uncharacterized HTH-type transcriptional regulator ydjF;	0003677:DNA binding|*|0005515:protein binding|*|0003700:transcription factor activity	0006355:regulation of transcription, DNA-dependent|*|0045449:regulation of transcription|*|0006350:transcription	0005622:intracellular	1001	5
Q8I259	PFA_0410w	Putative uncharacterized protein;	x	x	x	P0AGB3	rpoH	RNA polymerase sigma-32 factor;	0003677:DNA binding|*|0016987:sigma factor activity|*|0003700:transcription factor activity|*|0008270:zinc ion binding	0006352:transcription initiation|*|0006350:transcription|*|0045449:regulation of transcription|*|0006355:regulation of transcription, DNA-dependent|*|0009408:response to heat|*|0006950:response to stress	x	1001	5
Q8I3K7	PFE1285w	Membrane skeletal protein IMC1-related;	x	x	x	P0ACJ0	lrp	Leucine-responsive regulatory protein;	0003700:transcription factor activity|*|0043565:sequence-specific DNA binding|*|0005515:protein binding|*|0003677:DNA binding	0045449:regulation of transcription|*|0006355:regulation of transcription, DNA-dependent|*|0006350:transcription|*|0043201:response to leucine	0005622:intracellular	1001	5
Q8I4W6	PFL2235w	Conserved Plasmodium protein;	x	x	x	P0A8V6	fadR	Fatty acid metabolism regulator protein;	0003677:DNA binding|*|0003700:transcription factor activity|*|0000062:acyl-CoA binding	0006629:lipid metabolic process|*|0019217:regulation of fatty acid metabolic process|*|0006350:transcription|*|0006631:fatty acid metabolic process|*|0006355:regulation of transcription, DNA-dependent|*|0045449:regulation of transcription	0005622:intracellular|*|0005737:cytoplasm	1001	5
Q8I581	PFL1645w	Conserved Plasmodium protein;	x	x	x	P77615	ycjW	Uncharacterized HTH-type transcriptional regulator ycjW;	0003700:transcription factor activity|*|0003677:DNA binding|*|0005515:protein binding	0045449:regulation of transcription|*|0006350:transcription|*|0006355:regulation of transcription, DNA-dependent	0005622:intracellular	1001	5
Q8I5X5	PFL0350c	Conserved Plasmodium protein;	x	x	x	P0AF28	narL	Nitrate/nitrite response regulator protein narL;	0005515:protein binding|*|0043565:sequence-specific DNA binding|*|0003677:DNA binding|*|0000166:nucleotide binding|*|0000156:two-component response regulator activity|*|0003700:transcription factor activity|*|0005524:ATP binding	0006350:transcription|*|0006355:regulation of transcription, DNA-dependent|*|0042128:nitrate assimilation|*|0045449:regulation of transcription|*|0000160:two-component signal transduction system (phosphorelay)	0005622:intracellular	1001	5
Q8IBG4	MAL7P1.160	Putative uncharacterized protein;	x	x	x	P0ACR2	ydhB	Uncharacterized HTH-type transcriptional regulator ydhB;	0003700:transcription factor activity|*|0003677:DNA binding	0045449:regulation of transcription|*|0006355:regulation of transcription, DNA-dependent|*|0006350:transcription	x	1001	5
Q8IEM7	PF13_0047	Putative uncharacterized protein;	x	x	x	P0AFF6	nusA	Transcription elongation protein nusA;	0003723:RNA binding|*|0005515:protein binding|*|0030528:transcription regulator activity|*|0003700:transcription factor activity|*|0000166:nucleotide binding|*|0003677:DNA binding	0031554:regulation of transcription termination|*|0045449:regulation of transcription|*|0006350:transcription|*|0006353:transcription termination|*|0031564:transcription antitermination|*|0006281:DNA repair|*|0006950:response to stress	x	0.008	5
Q8IJ28	PF10_0372	Antigen UB05;	x	x	x	P77245	murR	HTH-type transcriptional regulator murR;	0003700:transcription factor activity|*|0016566:specific transcriptional repressor activity|*|0003677:DNA binding|*|0005529:sugar binding	0032582:negative regulation of gene-specific transcription|*|0005975:carbohydrate metabolic process|*|0006355:regulation of transcription, DNA-dependent|*|0006350:transcription|*|0045449:regulation of transcription	x	1001	5
Q8IJ43	PF10_0357	Probable protein;	x	x	x	P0A8S1	iciA	Chromosome initiation inhibitor;	0016563:transcription activator activity|*|0043565:sequence-specific DNA binding|*|0003700:transcription factor activity|*|0003681:bent DNA binding|*|0016566:specific transcriptional repressor activity|*|0003677:DNA binding	0032297:negative regulation of DNA replication initiation|*|0006261:DNA-dependent DNA replication|*|0006350:transcription|*|0045449:regulation of transcription|*|0032582:negative regulation of gene-specific transcription|*|0043193:positive regulation of gene-specific transcription|*|0006355:regulation of transcription, DNA-dependent	x	1001	5
Q8IJ89	PF10_0310	Conserved Plasmodium protein;	x	x	x	P0A881	trpR	Trp operon repressor;	0003700:transcription factor activity|*|0003677:DNA binding|*|0043565:sequence-specific DNA binding|*|0016564:transcription repressor activity	0045449:regulation of transcription|*|0006355:regulation of transcription, DNA-dependent|*|0006350:transcription	0005737:cytoplasm|*|0005622:intracellular	1001	5
Q8IJJ9	PF10_0196	Cytoplasmic dynein intermediate chain, putative;	x	x	x	P39161	uxuR	Uxu operon transcriptional regulator;	0003677:DNA binding|*|0016564:transcription repressor activity|*|0003700:transcription factor activity	0006350:transcription|*|0006355:regulation of transcription, DNA-dependent|*|0045449:regulation of transcription	0005622:intracellular	1001	5
Q8IJW8	PF10_0073	Conserved Plasmodium protein;	x	x	x	P0AEL8	fimZ	Fimbriae Z protein;	0043565:sequence-specific DNA binding|*|0003677:DNA binding|*|0003700:transcription factor activity|*|0000156:two-component response regulator activity	0006355:regulation of transcription, DNA-dependent|*|0045449:regulation of transcription|*|0000160:two-component signal transduction system (phosphorelay)|*|0006350:transcription	0005622:intracellular|*|0005737:cytoplasm	1001	5
Q8IKL8	PF14_0586	Putative uncharacterized protein;	x	x	x	P0AFB8	glnG	Nitrogen regulation protein NR(I);	0005524:ATP binding|*|0003700:transcription factor activity|*|0003677:DNA binding|*|0000166:nucleotide binding|*|0017111:nucleoside-triphosphatase activity|*|0008134:transcription factor binding|*|0000156:two-component response regulator activity	0000160:two-component signal transduction system (phosphorelay)|*|0006355:regulation of transcription, DNA-dependent|*|0050906:detection of stimulus involved in sensory perception|*|0006350:transcription|*|0045449:regulation of transcription|*|0009399:nitrogen fixation|*|0006807:nitrogen compound metabolic process	0005622:intracellular	1001	5
Q8IKY8	PF14_0463	Chloroquine resistance marker protein;	x	x	x	Q46802	ygeV	Uncharacterized sigma-54-dependent transcriptional regulator ygeV;	0004871:signal transducer activity|*|0017111:nucleoside-triphosphatase activity|*|0008134:transcription factor binding|*|0000166:nucleotide binding|*|0005524:ATP binding|*|0003677:DNA binding|*|0003700:transcription factor activity	0000160:two-component signal transduction system (phosphorelay)|*|0006350:transcription|*|0006355:regulation of transcription, DNA-dependent|*|0045449:regulation of transcription|*|0007165:signal transduction	0005622:intracellular	1001	5
Q8I335	PFI0570w	GTP binding protein, putative;	0005525:GTP binding|*|0000166:nucleotide binding|*|0003924:GTPase activity	x	x	P0A6R3	fis	DNA-binding protein fis;	0003700:transcription factor activity|*|0003677:DNA binding|*|0043565:sequence-specific DNA binding|*|0005515:protein binding	0045449:regulation of transcription|*|0006355:regulation of transcription, DNA-dependent|*|0006350:transcription	x	1001	5
Q8I468	PFE0160c	Ser/Arg-rich splicing factor, putative;	0003676:nucleic acid binding|*|0000166:nucleotide binding	x	x	P39343	idnR	HTH-type transcriptional regulator idnR;	0005515:protein binding|*|0003700:transcription factor activity|*|0003677:DNA binding	0006355:regulation of transcription, DNA-dependent|*|0006350:transcription|*|0019521:D-gluconate metabolic process|*|0045449:regulation of transcription	0005622:intracellular	1001	5
Q8I4Y0	PFL2165w	Kinesin-like protein, putative;	0000166:nucleotide binding|*|0003777:microtubule motor activity|*|0005524:ATP binding|*|0003774:motor activity	0007018:microtubule-based movement	0005874:microtubule	P25748	galS	HTH-type transcriptional regulator galS;	0003677:DNA binding|*|0003700:transcription factor activity	0045449:regulation of transcription|*|0006355:regulation of transcription, DNA-dependent|*|0006350:transcription	0005622:intracellular	1001	5
Q8I5G1	PFL1235c	Uncharacterized protein PFL1235c;	0003674:molecular_function	0044403:symbiosis, encompassing mutualism through parasitism	0016020:membrane|*|0016021:integral to membrane|*|0005575:cellular_component	P0ACL7	lldR	Putative L-lactate dehydrogenase operon regulatory protein;	0003700:transcription factor activity|*|0003677:DNA binding	0006355:regulation of transcription, DNA-dependent|*|0045449:regulation of transcription|*|0006350:transcription	0005622:intracellular	1001	5
Q8IE95	MAL13P1.122	SET domain protein, putative;	0005515:protein binding|*|0046872:metal ion binding|*|0008270:zinc ion binding|*|0018024:histone-lysine N-methyltransferase activity	x	0005634:nucleus	P37344	pspF	Psp operon transcriptional activator;	0003700:transcription factor activity|*|0016563:transcription activator activity|*|0003677:DNA binding|*|0016564:transcription repressor activity|*|0008134:transcription factor binding|*|0005524:ATP binding|*|0017111:nucleoside-triphosphatase activity|*|0000166:nucleotide binding	0006350:transcription|*|0000160:two-component signal transduction system (phosphorelay)|*|0045449:regulation of transcription|*|0006355:regulation of transcription, DNA-dependent	0005737:cytoplasm|*|0005622:intracellular	1001	5
Q8II23	PF11_0352	Protein disulfide isomerase;	0016853:isomerase activity	0045454:cell redox homeostasis	x	P0ACT6	uidR	HTH-type transcriptional regulator uidR;	0016564:transcription repressor activity|*|0003677:DNA binding|*|0003700:transcription factor activity	0006355:regulation of transcription, DNA-dependent|*|0045449:regulation of transcription|*|0006350:transcription	x	1001	5
Q8I3H0	PFE1485w	Putative uncharacterized protein;	x	x	x	P0ACH8	melR	Melibiose operon regulatory protein;	0003677:DNA binding|*|0043565:sequence-specific DNA binding|*|0003700:transcription factor activity	0045449:regulation of transcription|*|0006355:regulation of transcription, DNA-dependent|*|0006350:transcription	0005622:intracellular	1001	6
Q8IB09	PF08_0060	Asparagine-rich antigen;	x	x	x	P46118	hexR	HTH-type transcriptional regulator hexR;	0003677:DNA binding|*|0003700:transcription factor activity|*|0005529:sugar binding	0006355:regulation of transcription, DNA-dependent|*|0006350:transcription|*|0005975:carbohydrate metabolic process|*|0045449:regulation of transcription	x	225	6
Q8IDH1	MAL13P1.268	Putative uncharacterized protein;	x	x	x	P0ACR2	ydhB	Uncharacterized HTH-type transcriptional regulator ydhB;	0003700:transcription factor activity|*|0003677:DNA binding	0045449:regulation of transcription|*|0006355:regulation of transcription, DNA-dependent|*|0006350:transcription	x	1001	6
Q8IKI7	PF14_0618	Putative uncharacterized protein;	x	x	x	P0A881	trpR	Trp operon repressor;	0003700:transcription factor activity|*|0003677:DNA binding|*|0043565:sequence-specific DNA binding|*|0016564:transcription repressor activity	0045449:regulation of transcription|*|0006355:regulation of transcription, DNA-dependent|*|0006350:transcription	0005737:cytoplasm|*|0005622:intracellular	1001	6
Q8IL87	PF14_0360	eIF2A;	x	x	x	P0AGA6	uhpA	Transcriptional regulatory protein uhpA;	0003677:DNA binding|*|0003700:transcription factor activity|*|0043565:sequence-specific DNA binding|*|0000156:two-component response regulator activity|*|0005515:protein binding	0006355:regulation of transcription, DNA-dependent|*|0000160:two-component signal transduction system (phosphorelay)|*|0006810:transport|*|0006350:transcription|*|0008643:carbohydrate transport|*|0045449:regulation of transcription	0005737:cytoplasm|*|0005622:intracellular	1001	6
O77385	PFC0755c	Protein kinase, putative;	0005524:ATP binding|*|0004672:protein kinase activity|*|0016301:kinase activity|*|0004674:protein serine/threonine kinase activity	0006468:protein amino acid phosphorylation	x	P0ACT2	envR	Probable acrEF/envCD operon repressor;	0003677:DNA binding|*|0003700:transcription factor activity|*|0016564:transcription repressor activity|*|0016566:specific transcriptional repressor activity|*|0030528:transcription regulator activity|*|0005515:protein binding	0006355:regulation of transcription, DNA-dependent|*|0045449:regulation of transcription|*|0006350:transcription|*|0032582:negative regulation of gene-specific transcription	x	1001	6
Q8I3X4	PFE0660c	Purine nucleotide phosphorylase, putative;	0004850:uridine phosphorylase activity|*|0016740:transferase activity|*|0016757:transferase activity, transferring glycosyl groups|*|0003824:catalytic activity	0009116:nucleoside metabolic process	x	P09378	rhaR	HTH-type transcriptional activator rhaR;	0003700:transcription factor activity|*|0043565:sequence-specific DNA binding|*|0003677:DNA binding	0006355:regulation of transcription, DNA-dependent|*|0006350:transcription|*|0045449:regulation of transcription|*|0019299:rhamnose metabolic process	0005737:cytoplasm|*|0005622:intracellular	1001	6
Q8I5S6	PFL0625c	Eukaryotic translation initiation factor 3 subunit 10, putative;	0003743:translation initiation factor activity	x	x	P0A8V6	fadR	Fatty acid metabolism regulator protein;	0003677:DNA binding|*|0003700:transcription factor activity|*|0000062:acyl-CoA binding	0006629:lipid metabolic process|*|0019217:regulation of fatty acid metabolic process|*|0006350:transcription|*|0006631:fatty acid metabolic process|*|0006355:regulation of transcription, DNA-dependent|*|0045449:regulation of transcription	0005622:intracellular|*|0005737:cytoplasm	1001	6
Q8IAX6	PF08_0075	60S ribosomal protein L13;	0003735:structural constituent of ribosome	0006412:translation	0005840:ribosome|*|0005622:intracellular|*|0030529:ribonucleoprotein complex	P0ACN7	cytR	HTH-type transcriptional repressor cytR;	0005515:protein binding|*|0003677:DNA binding|*|0003700:transcription factor activity	0006355:regulation of transcription, DNA-dependent|*|0006350:transcription|*|0045449:regulation of transcription	0005622:intracellular	1001	6
Q8IBH2	MAL7P1.155	Zinc finger, C3HC4 type, putative;	0046872:metal ion binding|*|0005515:protein binding|*|0008270:zinc ion binding	x	x	Q46802	ygeV	Uncharacterized sigma-54-dependent transcriptional regulator ygeV;	0004871:signal transducer activity|*|0017111:nucleoside-triphosphatase activity|*|0008134:transcription factor binding|*|0000166:nucleotide binding|*|0005524:ATP binding|*|0003677:DNA binding|*|0003700:transcription factor activity	0000160:two-component signal transduction system (phosphorelay)|*|0006350:transcription|*|0006355:regulation of transcription, DNA-dependent|*|0045449:regulation of transcription|*|0007165:signal transduction	0005622:intracellular	1001	6
Q8IBL4	MAL7P1.126	Putative uncharacterized protein;	0003676:nucleic acid binding|*|0000166:nucleotide binding	x	x	P37344	pspF	Psp operon transcriptional activator;	0003700:transcription factor activity|*|0016563:transcription activator activity|*|0003677:DNA binding|*|0016564:transcription repressor activity|*|0008134:transcription factor binding|*|0005524:ATP binding|*|0017111:nucleoside-triphosphatase activity|*|0000166:nucleotide binding	0006350:transcription|*|0000160:two-component signal transduction system (phosphorelay)|*|0045449:regulation of transcription|*|0006355:regulation of transcription, DNA-dependent	0005737:cytoplasm|*|0005622:intracellular	1001	6
Q8ID39	MAL13P1.336	Uncharacterized protein MAL13P1.336;	0003674:molecular_function	0044403:symbiosis, encompassing mutualism through parasitism	0005575:cellular_component	P30958	mfd	Transcription-repair-coupling factor;	0003700:transcription factor activity|*|0000166:nucleotide binding|*|0008026:ATP-dependent helicase activity|*|0003676:nucleic acid binding|*|0004386:helicase activity|*|0016787:hydrolase activity|*|0003684:damaged DNA binding|*|0005524:ATP binding|*|0003677:DNA binding|*|0005515:protein binding	0006974:response to DNA damage stimulus|*|0006281:DNA repair|*|0006355:regulation of transcription, DNA-dependent|*|0000716:transcription-coupled nucleotide-excision repair, DNA damage recognition	x	1001	6
Q8IDN6	MAL13P1.231	Sec61 alpha subunit, PfSec61;	0015450:P-P-bond-hydrolysis-driven protein transmembrane transporter activity	0015031:protein transport|*|0055085:transmembrane transport|*|0006810:transport	0016021:integral to membrane|*|0016020:membrane	P37195	dctR	HTH-type transcriptional regulator dctR;	0003677:DNA binding|*|0003700:transcription factor activity|*|0000156:two-component response regulator activity|*|0043565:sequence-specific DNA binding	0006355:regulation of transcription, DNA-dependent|*|0045449:regulation of transcription|*|0000160:two-component signal transduction system (phosphorelay)|*|0006350:transcription|*|0043471:regulation of cellular carbohydrate catabolic process|*|0001101:response to acid	0005622:intracellular	1001	6
Q8II47	PF11_0327	Oxysterol-binding protein-related protein 2;	x	0008202:steroid metabolic process	x	P0ACH5	marA	Multiple antibiotic resistance protein marA;	0003700:transcription factor activity|*|0003677:DNA binding|*|0043565:sequence-specific DNA binding	0046677:response to antibiotic|*|0045449:regulation of transcription|*|0006355:regulation of transcription, DNA-dependent|*|0006350:transcription	0005622:intracellular	1001	6
Q8IJZ9	PF10_0041	U5 small nuclear ribonuclear protein, putative;	0005525:GTP binding|*|0003924:GTPase activity|*|0000166:nucleotide binding	x	x	P0A6R3	fis	DNA-binding protein fis;	0003700:transcription factor activity|*|0003677:DNA binding|*|0043565:sequence-specific DNA binding|*|0005515:protein binding	0045449:regulation of transcription|*|0006355:regulation of transcription, DNA-dependent|*|0006350:transcription	x	1001	6
Q8ILW9	PF14_0124	Actin-2;	0005515:protein binding|*|0005200:structural constituent of cytoskeleton|*|0005524:ATP binding|*|0000166:nucleotide binding	0070359:actin polymerization-dependent cell motility involved in migration of symbiont within host	0005737:cytoplasm|*|0005856:cytoskeleton|*|0005884:actin filament	P0AEL8	fimZ	Fimbriae Z protein;	0043565:sequence-specific DNA binding|*|0003677:DNA binding|*|0003700:transcription factor activity|*|0000156:two-component response regulator activity	0006355:regulation of transcription, DNA-dependent|*|0045449:regulation of transcription|*|0000160:two-component signal transduction system (phosphorelay)|*|0006350:transcription	0005622:intracellular|*|0005737:cytoplasm	1001	6
Q8IDT5	MAL13P1.203	Putative uncharacterized protein;	x	x	x	P0ACR2	ydhB	Uncharacterized HTH-type transcriptional regulator ydhB;	0003700:transcription factor activity|*|0003677:DNA binding	0045449:regulation of transcription|*|0006355:regulation of transcription, DNA-dependent|*|0006350:transcription	x	1001	7
Q8IEK0	PF13_0067	Putative uncharacterized protein;	x	x	x	P0A9G4	cueR	HTH-type transcriptional regulator cueR;	0046872:metal ion binding|*|0005515:protein binding|*|0016564:transcription repressor activity|*|0003700:transcription factor activity|*|0000166:nucleotide binding|*|0016563:transcription activator activity|*|0003677:DNA binding|*|0005507:copper ion binding	0006355:regulation of transcription, DNA-dependent|*|0006350:transcription|*|0045449:regulation of transcription|*|0045941:positive regulation of transcription	0005737:cytoplasm	1001	7
Q8IIP8	PF11_0120	Conserved Plasmodium protein;	x	x	x	P30864	yafC	Uncharacterized HTH-type transcriptional regulator yafC;	0005515:protein binding|*|0003700:transcription factor activity|*|0003677:DNA binding	0045449:regulation of transcription|*|0006350:transcription|*|0006355:regulation of transcription, DNA-dependent	x	1001	7
Q8IKW9	PF14_0482	Putative uncharacterized protein;	x	x	x	P0AEM6	fliA	RNA polymerase sigma factor for flagellar operon;	0003700:transcription factor activity|*|0016987:sigma factor activity|*|0003677:DNA binding|*|0003899:DNA-directed RNA polymerase activity	0006352:transcription initiation|*|0006355:regulation of transcription, DNA-dependent|*|0006350:transcription|*|0045449:regulation of transcription	x	1001	7
O77384	PFC0760c	LRR domain-containing protein PFC0760c;	0003674:molecular_function	0044403:symbiosis, encompassing mutualism through parasitism	0005575:cellular_component	P10805	envY	Porin thermoregulatory protein envY;	0003677:DNA binding|*|0003700:transcription factor activity|*|0043565:sequence-specific DNA binding	0006355:regulation of transcription, DNA-dependent|*|0006350:transcription|*|0045449:regulation of transcription	0005622:intracellular	375	7
O96133	PFB0145c	Uncharacterized protein PFB0145c;	0003674:molecular_function	0044403:symbiosis, encompassing mutualism through parasitism	0016020:membrane	P0ACT2	envR	Probable acrEF/envCD operon repressor;	0003677:DNA binding|*|0003700:transcription factor activity|*|0016564:transcription repressor activity|*|0016566:specific transcriptional repressor activity|*|0030528:transcription regulator activity|*|0005515:protein binding	0006355:regulation of transcription, DNA-dependent|*|0045449:regulation of transcription|*|0006350:transcription|*|0032582:negative regulation of gene-specific transcription	x	1001	7
Q8I2I8	PFI1590c	Putative uncharacterized protein;	0008262:importin-alpha export receptor activity|*|0005488:binding	0006886:intracellular protein transport|*|0008283:cell proliferation	0005634:nucleus|*|0005737:cytoplasm	P0A9A9	fur	Ferric uptake regulation protein;	0005515:protein binding|*|0003677:DNA binding|*|0003700:transcription factor activity|*|0008270:zinc ion binding|*|0046872:metal ion binding	0045449:regulation of transcription|*|0006350:transcription|*|0006355:regulation of transcription, DNA-dependent	0005737:cytoplasm	1001	7
Q8I2K4	PFI1510w	Nucleolar protein Nop52, putative;	x	0006364:rRNA processing	0030688:preribosome, small subunit precursor	P36547	eutR	HTH-type transcriptional regulator eutR;	0043565:sequence-specific DNA binding|*|0003700:transcription factor activity|*|0003677:DNA binding	0006355:regulation of transcription, DNA-dependent|*|0045449:regulation of transcription|*|0006350:transcription	0005622:intracellular	1001	7
Q8I3V8	PFE0750c	RNA recognition motif, putative;	0003723:RNA binding|*|0008270:zinc ion binding|*|0003676:nucleic acid binding|*|0000166:nucleotide binding	x	x	P31802	narP	Nitrate/nitrite response regulator protein narP;	0005524:ATP binding|*|0003700:transcription factor activity|*|0003677:DNA binding|*|0000166:nucleotide binding|*|0000156:two-component response regulator activity|*|0043565:sequence-specific DNA binding	0006355:regulation of transcription, DNA-dependent|*|0000160:two-component signal transduction system (phosphorelay)|*|0045449:regulation of transcription|*|0006350:transcription|*|0042128:nitrate assimilation	0005622:intracellular	1001	7
Q8I5S7	PFL0620c	Glycerol-3-phosphate acyltransferase;	0008415:acyltransferase activity|*|0016740:transferase activity|*|0004366:glycerol-3-phosphate O-acyltransferase activity	0008152:metabolic process	x	P09378	rhaR	HTH-type transcriptional activator rhaR;	0003700:transcription factor activity|*|0043565:sequence-specific DNA binding|*|0003677:DNA binding	0006355:regulation of transcription, DNA-dependent|*|0006350:transcription|*|0045449:regulation of transcription|*|0019299:rhamnose metabolic process	0005737:cytoplasm|*|0005622:intracellular	1001	7
Q8IAP4	PF08_0120	GTPase activator, putative;	0008060:ARF GTPase activator activity|*|0008270:zinc ion binding	0032312:regulation of ARF GTPase activity	x	P0ACR9	mprA	Transcriptional repressor mprA;	0003677:DNA binding|*|0003700:transcription factor activity|*|0016564:transcription repressor activity	0006350:transcription|*|0045449:regulation of transcription|*|0006355:regulation of transcription, DNA-dependent	0005622:intracellular	1001	7
Q8II67	PF11_0307	Phosphatidylinositol-4-phosphate-5-kinase, putative;	0016301:kinase activity	x	x	P17446	betI	HTH-type transcriptional regulator BetI;	0003677:DNA binding|*|0003700:transcription factor activity	0045449:regulation of transcription|*|0006350:transcription|*|0006355:regulation of transcription, DNA-dependent	x	1001	7
Q8ILJ7	PF14_0246	Phosphoenolpyruvate carboxylase, putative;	0003824:catalytic activity|*|0008964:phosphoenolpyruvate carboxylase activity	0006099:tricarboxylic acid cycle	x	P0A6R3	fis	DNA-binding protein fis;	0003700:transcription factor activity|*|0003677:DNA binding|*|0043565:sequence-specific DNA binding|*|0005515:protein binding	0045449:regulation of transcription|*|0006355:regulation of transcription, DNA-dependent|*|0006350:transcription	x	986	7
Q8ILR6	PF14_0178	Ubiquitin fusion degradation protein UFD1, putative;	x	0006511:ubiquitin-dependent protein catabolic process	x	P0A9F9	metR	HTH-type transcriptional regulator metR;	0003677:DNA binding|*|0003700:transcription factor activity	0006350:transcription|*|0045449:regulation of transcription|*|0008652:amino acid biosynthetic process|*|0006355:regulation of transcription, DNA-dependent|*|0009086:methionine biosynthetic process	0005737:cytoplasm	1001	7
Q9TY95	PFB0340c	Serine-repeat antigen protein;	0008234:cysteine-type peptidase activity|*|0005515:protein binding|*|0016787:hydrolase activity|*|0004197:cysteine-type endopeptidase activity|*|0008233:peptidase activity	0006508:proteolysis	0020003:parasitophorous vacuole|*|0005773:vacuole	Q46802	ygeV	Uncharacterized sigma-54-dependent transcriptional regulator ygeV;	0004871:signal transducer activity|*|0017111:nucleoside-triphosphatase activity|*|0008134:transcription factor binding|*|0000166:nucleotide binding|*|0005524:ATP binding|*|0003677:DNA binding|*|0003700:transcription factor activity	0000160:two-component signal transduction system (phosphorelay)|*|0006350:transcription|*|0006355:regulation of transcription, DNA-dependent|*|0045449:regulation of transcription|*|0007165:signal transduction	0005622:intracellular	35	7
O77360	PFC0440c	DEAD box helicase, putative;	0005524:ATP binding|*|0003676:nucleic acid binding|*|0004386:helicase activity|*|0008026:ATP-dependent helicase activity	x	x	P37344	pspF	Psp operon transcriptional activator;	0003700:transcription factor activity|*|0016563:transcription activator activity|*|0003677:DNA binding|*|0016564:transcription repressor activity|*|0008134:transcription factor binding|*|0005524:ATP binding|*|0017111:nucleoside-triphosphatase activity|*|0000166:nucleotide binding	0006350:transcription|*|0000160:two-component signal transduction system (phosphorelay)|*|0045449:regulation of transcription|*|0006355:regulation of transcription, DNA-dependent	0005737:cytoplasm|*|0005622:intracellular	205	8
Q8I1W8	PFD0300w	Putative uncharacterized protein;	x	x	x	P77295	ygaV	Probable HTH-type transcriptional regulator ygaV;	0003677:DNA binding|*|0003700:transcription factor activity	0045449:regulation of transcription|*|0006350:transcription|*|0006355:regulation of transcription, DNA-dependent	0005622:intracellular	1001	8
Q8I4R0	PFL2530w	Lysophospholipase, putative;	x	x	x	Q57083	perR	HTH-type transcriptional regulator perR;	0003677:DNA binding|*|0003700:transcription factor activity	0045449:regulation of transcription|*|0006350:transcription|*|0006355:regulation of transcription, DNA-dependent	x	1001	8
Q8I619	PFL0130c	Conserved Plasmodium protein;	x	x	x	Q46802	ygeV	Uncharacterized sigma-54-dependent transcriptional regulator ygeV;	0004871:signal transducer activity|*|0017111:nucleoside-triphosphatase activity|*|0008134:transcription factor binding|*|0000166:nucleotide binding|*|0005524:ATP binding|*|0003677:DNA binding|*|0003700:transcription factor activity	0000160:two-component signal transduction system (phosphorelay)|*|0006350:transcription|*|0006355:regulation of transcription, DNA-dependent|*|0045449:regulation of transcription|*|0007165:signal transduction	0005622:intracellular	1001	8
Q8IIE5	PF11_0229	Conserved Plasmodium protein;	x	x	0042765:GPI-anchor transamidase complex|*|0016021:integral to membrane	P17446	betI	HTH-type transcriptional regulator BetI;	0003677:DNA binding|*|0003700:transcription factor activity	0045449:regulation of transcription|*|0006350:transcription|*|0006355:regulation of transcription, DNA-dependent	x	1001	8
Q8ILB6	PF14_0329	Putative uncharacterized protein;	x	x	0005759:mitochondrial matrix	P30958	mfd	Transcription-repair-coupling factor;	0003700:transcription factor activity|*|0000166:nucleotide binding|*|0008026:ATP-dependent helicase activity|*|0003676:nucleic acid binding|*|0004386:helicase activity|*|0016787:hydrolase activity|*|0003684:damaged DNA binding|*|0005524:ATP binding|*|0003677:DNA binding|*|0005515:protein binding	0006974:response to DNA damage stimulus|*|0006281:DNA repair|*|0006355:regulation of transcription, DNA-dependent|*|0000716:transcription-coupled nucleotide-excision repair, DNA damage recognition	x	1001	8
Q8I463	PFE0185c	60S ribosomal protein L31, putative;	0003735:structural constituent of ribosome	0006412:translation	0005840:ribosome|*|0005622:intracellular	P06993	malT	HTH-type transcriptional regulator malT;	0003700:transcription factor activity|*|0003677:DNA binding|*|0043565:sequence-specific DNA binding|*|0005488:binding|*|0005524:ATP binding|*|0000166:nucleotide binding|*|0000156:two-component response regulator activity	0045449:regulation of transcription|*|0006355:regulation of transcription, DNA-dependent|*|0005975:carbohydrate metabolic process|*|0000160:two-component signal transduction system (phosphorelay)|*|0006350:transcription	0005622:intracellular	281	8
Q8IDR5	PF13_0232	Casein kinase II beta chain;	0019887:protein kinase regulator activity|*|0016301:kinase activity	x	0005956:protein kinase CK2 complex	P0A8H8	yacG	UPF0243 zinc-binding protein yacG;	0008270:zinc ion binding|*|0008657:DNA topoisomerase (ATP-hydrolyzing) inhibitor activity|*|0003700:transcription factor activity|*|0046872:metal ion binding	0006355:regulation of transcription, DNA-dependent	x	1001	8
Q8IDS7	MAL13P1.206	Na+-dependent Pi transporter, sodium-dependent phosphate transporter;	0005315:inorganic phosphate transmembrane transporter activity	0006817:phosphate transport	0016020:membrane	P0AGB3	rpoH	RNA polymerase sigma-32 factor;	0003677:DNA binding|*|0016987:sigma factor activity|*|0003700:transcription factor activity|*|0008270:zinc ion binding	0006352:transcription initiation|*|0006350:transcription|*|0045449:regulation of transcription|*|0006355:regulation of transcription, DNA-dependent|*|0009408:response to heat|*|0006950:response to stress	x	1001	8
Q8IE57	PF13_0147	Putative uncharacterized protein;	0003676:nucleic acid binding|*|0000166:nucleotide binding	x	x	P37309	arsR	Arsenical resistance operon repressor;	0003700:transcription factor activity|*|0016564:transcription repressor activity|*|0003677:DNA binding	0006350:transcription|*|0045449:regulation of transcription|*|0006355:regulation of transcription, DNA-dependent|*|0046685:response to arsenic	0005622:intracellular	1001	8
Q8IKT5	PF14_0517	Peptidase, putative;	0046872:metal ion binding|*|0016787:hydrolase activity|*|0008235:metalloexopeptidase activity	0006508:proteolysis|*|0009987:cellular process	x	P0A8S1	iciA	Chromosome initiation inhibitor;	0016563:transcription activator activity|*|0043565:sequence-specific DNA binding|*|0003700:transcription factor activity|*|0003681:bent DNA binding|*|0016566:specific transcriptional repressor activity|*|0003677:DNA binding	0032297:negative regulation of DNA replication initiation|*|0006261:DNA-dependent DNA replication|*|0006350:transcription|*|0045449:regulation of transcription|*|0032582:negative regulation of gene-specific transcription|*|0043193:positive regulation of gene-specific transcription|*|0006355:regulation of transcription, DNA-dependent	x	1001	8
Q8I1Q0	PFD0905w	Putative uncharacterized protein;	x	x	x	P39376	yjiE	Uncharacterized HTH-type transcriptional regulator yjiE;	0005515:protein binding|*|0003700:transcription factor activity|*|0003677:DNA binding	0006350:transcription|*|0045449:regulation of transcription|*|0006355:regulation of transcription, DNA-dependent	x	1001	9
Q8I590	PFL1600c	Conserved Plasmodium protein;	x	x	x	P13669	mngR	Mannosyl-D-glycerate transport/metabolism system repressor mngR;	0003700:transcription factor activity|*|0016566:specific transcriptional repressor activity|*|0003677:DNA binding|*|0030528:transcription regulator activity	0006350:transcription|*|0032582:negative regulation of gene-specific transcription|*|0045449:regulation of transcription|*|0006355:regulation of transcription, DNA-dependent	0005622:intracellular	1001	9
Q8ID28	MAL13P1.343	Proteasome regulatory subunit, putative;	x	x	0000502:proteasome complex	P06993	malT	HTH-type transcriptional regulator malT;	0003700:transcription factor activity|*|0003677:DNA binding|*|0043565:sequence-specific DNA binding|*|0005488:binding|*|0005524:ATP binding|*|0000166:nucleotide binding|*|0000156:two-component response regulator activity	0045449:regulation of transcription|*|0006355:regulation of transcription, DNA-dependent|*|0005975:carbohydrate metabolic process|*|0000160:two-component signal transduction system (phosphorelay)|*|0006350:transcription	0005622:intracellular	127	9
Q8IDZ2	PF13_0184	Putative uncharacterized protein;	x	x	x	P0A8V6	fadR	Fatty acid metabolism regulator protein;	0003677:DNA binding|*|0003700:transcription factor activity|*|0000062:acyl-CoA binding	0006629:lipid metabolic process|*|0019217:regulation of fatty acid metabolic process|*|0006350:transcription|*|0006631:fatty acid metabolic process|*|0006355:regulation of transcription, DNA-dependent|*|0045449:regulation of transcription	0005622:intracellular|*|0005737:cytoplasm	1001	9
Q8IHN6	PF11_0504	Plasmodium exported protein (Hyp11);	x	x	x	P31449	yidL	Uncharacterized HTH-type transcriptional regulator yidL;	0043565:sequence-specific DNA binding|*|0003677:DNA binding|*|0003700:transcription factor activity	0045449:regulation of transcription|*|0006355:regulation of transcription, DNA-dependent|*|0006350:transcription	0005622:intracellular	1001	9
Q8IKP8	PF14_0556	Putative uncharacterized protein;	x	x	x	P33634	yfiE	Uncharacterized HTH-type transcriptional regulator yfiE;	0003700:transcription factor activity|*|0003677:DNA binding	0006350:transcription|*|0006355:regulation of transcription, DNA-dependent|*|0045449:regulation of transcription	x	1001	9
Q8IKX7	PF14_0474	Putative uncharacterized protein;	x	x	x	P0ACR9	mprA	Transcriptional repressor mprA;	0003677:DNA binding|*|0003700:transcription factor activity|*|0016564:transcription repressor activity	0006350:transcription|*|0045449:regulation of transcription|*|0006355:regulation of transcription, DNA-dependent	0005622:intracellular	1001	9
Q8IL47	PF14_0402	Putative uncharacterized protein;	x	x	x	P75989	ycgE	Uncharacterized HTH-type transcriptional regulator ycgE;	0003700:transcription factor activity|*|0016566:specific transcriptional repressor activity|*|0003677:DNA binding|*|0005515:protein binding|*|0000166:nucleotide binding	0045449:regulation of transcription|*|0032582:negative regulation of gene-specific transcription|*|0006355:regulation of transcription, DNA-dependent|*|0006350:transcription	x	1001	9
Q8I2W3	PFI0930c	Nucleosome assembly protein;	x	0006334:nucleosome assembly	0005634:nucleus	P0ACL0	glpR	Glycerol-3-phosphate regulon repressor;	0003700:transcription factor activity|*|0003677:DNA binding|*|0005515:protein binding	0045449:regulation of transcription|*|0006355:regulation of transcription, DNA-dependent|*|0006071:glycerol metabolic process|*|0006350:transcription	0005622:intracellular	1001	9
Q8I3A3	PFI0225w	Ubiquitin specific protease, putative;	0008233:peptidase activity|*|0004221:ubiquitin thiolesterase activity	0006511:ubiquitin-dependent protein catabolic process	x	P0AF28	narL	Nitrate/nitrite response regulator protein narL;	0005515:protein binding|*|0043565:sequence-specific DNA binding|*|0003677:DNA binding|*|0000166:nucleotide binding|*|0000156:two-component response regulator activity|*|0003700:transcription factor activity|*|0005524:ATP binding	0006350:transcription|*|0006355:regulation of transcription, DNA-dependent|*|0042128:nitrate assimilation|*|0045449:regulation of transcription|*|0000160:two-component signal transduction system (phosphorelay)	0005622:intracellular	1001	9
Q8IBB8	MAL8P1.12	Uncharacterized protein MAL8P1.12;	0003674:molecular_function	0044403:symbiosis, encompassing mutualism through parasitism	0005575:cellular_component	P0AEM6	fliA	RNA polymerase sigma factor for flagellar operon;	0003700:transcription factor activity|*|0016987:sigma factor activity|*|0003677:DNA binding|*|0003899:DNA-directed RNA polymerase activity	0006352:transcription initiation|*|0006355:regulation of transcription, DNA-dependent|*|0006350:transcription|*|0045449:regulation of transcription	x	1001	9
Q8IBP1	PF07_0086	Uncharacterized protein PF07_0086;	0003674:molecular_function	0044403:symbiosis, encompassing mutualism through parasitism	0016021:integral to membrane|*|0016020:membrane|*|0005575:cellular_component	P24255	rpoN	RNA polymerase sigma-54 factor;	0003899:DNA-directed RNA polymerase activity|*|0003677:DNA binding|*|0016987:sigma factor activity|*|0016779:nucleotidyltransferase activity|*|0016740:transferase activity|*|0003700:transcription factor activity	0006355:regulation of transcription, DNA-dependent|*|0006352:transcription initiation|*|0006525:arginine metabolic process|*|0045449:regulation of transcription|*|0006350:transcription	x	1001	9
Q8IE40	PF13_0157	Ribose-phosphate pyrophosphokinase, putative;	0004749:ribose phosphate diphosphokinase activity|*|0016740:transferase activity|*|0000287:magnesium ion binding|*|0016301:kinase activity	0009116:nucleoside metabolic process|*|0009165:nucleotide biosynthetic process	x	P77721	ydjF	Uncharacterized HTH-type transcriptional regulator ydjF;	0003677:DNA binding|*|0005515:protein binding|*|0003700:transcription factor activity	0006355:regulation of transcription, DNA-dependent|*|0045449:regulation of transcription|*|0006350:transcription	0005622:intracellular	1001	9
Q8IIB7	PF11_0257	Ethanolamine kinase, putative;	0016301:kinase activity	x	x	P0A9F9	metR	HTH-type transcriptional regulator metR;	0003677:DNA binding|*|0003700:transcription factor activity	0006350:transcription|*|0045449:regulation of transcription|*|0008652:amino acid biosynthetic process|*|0006355:regulation of transcription, DNA-dependent|*|0009086:methionine biosynthetic process	0005737:cytoplasm	1001	9
Q8IIG6	PF11_0208	Phosphoglycerate mutase;	0046538:2,3-bisphosphoglycerate-dependent phosphoglycerate mutase activity|*|0003824:catalytic activity|*|0016868:intramolecular transferase activity, phosphotransferases|*|0016853:isomerase activity	0006096:glycolysis|*|0008152:metabolic process	x	P0ACL2	exuR	Exu regulon transcriptional regulator;	0003677:DNA binding|*|0003700:transcription factor activity	0006355:regulation of transcription, DNA-dependent|*|0045449:regulation of transcription|*|0006350:transcription	0005622:intracellular	1001	9
O77310	PFC0120w	Cytoadherence linked asexual protein 3.1;	x	x	x	P77245	murR	HTH-type transcriptional regulator murR;	0003700:transcription factor activity|*|0016566:specific transcriptional repressor activity|*|0003677:DNA binding|*|0005529:sugar binding	0032582:negative regulation of gene-specific transcription|*|0005975:carbohydrate metabolic process|*|0006355:regulation of transcription, DNA-dependent|*|0006350:transcription|*|0045449:regulation of transcription	x	1001	10
O96217	PFB0620w	Conserved Plasmodium protein;	x	x	x	P0ACT2	envR	Probable acrEF/envCD operon repressor;	0003677:DNA binding|*|0003700:transcription factor activity|*|0016564:transcription repressor activity|*|0016566:specific transcriptional repressor activity|*|0030528:transcription regulator activity|*|0005515:protein binding	0006355:regulation of transcription, DNA-dependent|*|0045449:regulation of transcription|*|0006350:transcription|*|0032582:negative regulation of gene-specific transcription	x	1001	10
Q8IAW7	MAL8P1.96	CS domain protein, putative;	x	x	x	P31802	narP	Nitrate/nitrite response regulator protein narP;	0005524:ATP binding|*|0003700:transcription factor activity|*|0003677:DNA binding|*|0000166:nucleotide binding|*|0000156:two-component response regulator activity|*|0043565:sequence-specific DNA binding	0006355:regulation of transcription, DNA-dependent|*|0000160:two-component signal transduction system (phosphorelay)|*|0045449:regulation of transcription|*|0006350:transcription|*|0042128:nitrate assimilation	0005622:intracellular	1001	10
Q8ID57	PF13_0342	Putative uncharacterized protein;	x	x	x	P0AEM6	fliA	RNA polymerase sigma factor for flagellar operon;	0003700:transcription factor activity|*|0016987:sigma factor activity|*|0003677:DNA binding|*|0003899:DNA-directed RNA polymerase activity	0006352:transcription initiation|*|0006355:regulation of transcription, DNA-dependent|*|0006350:transcription|*|0045449:regulation of transcription	x	1001	10
Q8IDT8	MAL13P1.202	Putative uncharacterized protein;	x	x	x	P0ACM5	yegW	Uncharacterized HTH-type transcriptional regulator yegW;	0030528:transcription regulator activity|*|0003700:transcription factor activity|*|0003677:DNA binding|*|0005515:protein binding	0045449:regulation of transcription|*|0006350:transcription|*|0006355:regulation of transcription, DNA-dependent	0005622:intracellular	1001	10
Q8IEG2	PF13_0086	Putative uncharacterized protein;	x	x	x	P0ACP1	fruR	Fructose repressor;	0003677:DNA binding|*|0003700:transcription factor activity	0045449:regulation of transcription|*|0006355:regulation of transcription, DNA-dependent|*|0006350:transcription|*|0009750:response to fructose stimulus	0005622:intracellular	1001	10
Q8IER6	PF13_0024	Putative uncharacterized protein;	x	x	x	P77721	ydjF	Uncharacterized HTH-type transcriptional regulator ydjF;	0003677:DNA binding|*|0005515:protein binding|*|0003700:transcription factor activity	0006355:regulation of transcription, DNA-dependent|*|0045449:regulation of transcription|*|0006350:transcription	0005622:intracellular	1001	10
Q8IHN7	PF11_0503	Plasmodium exported protein (PHISTc);	x	x	x	P0A6D0	argR	Arginine repressor;	0003700:transcription factor activity|*|0003677:DNA binding	0006526:arginine biosynthetic process|*|0045449:regulation of transcription|*|0006355:regulation of transcription, DNA-dependent|*|0006350:transcription|*|0006310:DNA recombination|*|0008652:amino acid biosynthetic process|*|0042150:plasmid recombination	0005737:cytoplasm	1001	10
Q8IJB7	PF10_0281	Merozoite TRAP-like protein, MTRAP;	x	x	x	P31449	yidL	Uncharacterized HTH-type transcriptional regulator yidL;	0043565:sequence-specific DNA binding|*|0003677:DNA binding|*|0003700:transcription factor activity	0045449:regulation of transcription|*|0006355:regulation of transcription, DNA-dependent|*|0006350:transcription	0005622:intracellular	1001	10
Q8IJE4	PF10_0254	Conserved Plasmodium protein;	x	x	x	P06993	malT	HTH-type transcriptional regulator malT;	0003700:transcription factor activity|*|0003677:DNA binding|*|0043565:sequence-specific DNA binding|*|0005488:binding|*|0005524:ATP binding|*|0000166:nucleotide binding|*|0000156:two-component response regulator activity	0045449:regulation of transcription|*|0006355:regulation of transcription, DNA-dependent|*|0005975:carbohydrate metabolic process|*|0000160:two-component signal transduction system (phosphorelay)|*|0006350:transcription	0005622:intracellular	306	10
Q8ILA1	PF14_0344	Putative uncharacterized protein;	x	x	x	P77559	ynfL	Uncharacterized HTH-type transcriptional regulator ynfL;	0003677:DNA binding|*|0003700:transcription factor activity	0045449:regulation of transcription|*|0006350:transcription|*|0006355:regulation of transcription, DNA-dependent	x	1001	10
O77344	PFC0525c	Glycogen synthase kinase 3;	0005524:ATP binding|*|0004672:protein kinase activity|*|0004674:protein serine/threonine kinase activity|*|0000166:nucleotide binding|*|0016301:kinase activity	0006468:protein amino acid phosphorylation	x	P0AF63	nsrR	HTH-type transcriptional repressor nsrR;	0051537:2 iron, 2 sulfur cluster binding|*|0003677:DNA binding|*|0051536:iron-sulfur cluster binding|*|0046872:metal ion binding|*|0005515:protein binding|*|0016564:transcription repressor activity	0006350:transcription|*|0045449:regulation of transcription	x	1001	10
Q8I272	PFA_0345w	Centrin-1;	0005509:calcium ion binding|*|0008026:ATP-dependent helicase activity|*|0003676:nucleic acid binding|*|0005524:ATP binding	x	x	P0A9E5	fnr	Fumarate and nitrate reduction regulatory protein;	0051536:iron-sulfur cluster binding|*|0003700:transcription factor activity|*|0003677:DNA binding|*|0051539:4 iron, 4 sulfur cluster binding|*|0046872:metal ion binding	0006350:transcription|*|0006355:regulation of transcription, DNA-dependent|*|0045449:regulation of transcription	0005622:intracellular|*|0005737:cytoplasm	1001	10
Q8I3J3	PFE1355c	Ubiquitin carboxyl-terminal hydrolase;	0004221:ubiquitin thiolesterase activity|*|0008233:peptidase activity|*|0016787:hydrolase activity|*|0008234:cysteine-type peptidase activity	0006511:ubiquitin-dependent protein catabolic process|*|0019941:modification-dependent protein catabolic process	x	P30979	ybeF	Uncharacterized HTH-type transcriptional regulator ybeF;	0003700:transcription factor activity|*|0003677:DNA binding	0006350:transcription|*|0045449:regulation of transcription|*|0006355:regulation of transcription, DNA-dependent	x	1001	10
Q8IBK6	MAL7P1.132	Putative uncharacterized protein;	0005524:ATP binding|*|0004672:protein kinase activity	0006468:protein amino acid phosphorylation	x	P09378	rhaR	HTH-type transcriptional activator rhaR;	0003700:transcription factor activity|*|0043565:sequence-specific DNA binding|*|0003677:DNA binding	0006355:regulation of transcription, DNA-dependent|*|0006350:transcription|*|0045449:regulation of transcription|*|0019299:rhamnose metabolic process	0005737:cytoplasm|*|0005622:intracellular	1001	10
Q8IL80	PF14_0368	Thioredoxin peroxidase 1;	0016491:oxidoreductase activity|*|0004601:peroxidase activity|*|0016209:antioxidant activity	0045454:cell redox homeostasis	x	P0A8V6	fadR	Fatty acid metabolism regulator protein;	0003677:DNA binding|*|0003700:transcription factor activity|*|0000062:acyl-CoA binding	0006629:lipid metabolic process|*|0019217:regulation of fatty acid metabolic process|*|0006350:transcription|*|0006631:fatty acid metabolic process|*|0006355:regulation of transcription, DNA-dependent|*|0045449:regulation of transcription	0005622:intracellular|*|0005737:cytoplasm	1001	10
Q8I1R5	PFD0835c	LETM1-like protein, putative;	x	x	x	P71229	hyfR	Hydrogenase-4 transcriptional activator;	0017111:nucleoside-triphosphatase activity|*|0005524:ATP binding|*|0003677:DNA binding|*|0000166:nucleotide binding|*|0008134:transcription factor binding|*|0003700:transcription factor activity	0045449:regulation of transcription|*|0006355:regulation of transcription, DNA-dependent|*|0000160:two-component signal transduction system (phosphorelay)|*|0006350:transcription	0005622:intracellular	1001	11
Q8I257	PFA_0420w	Putative uncharacterized protein;	x	x	x	P21514	yahA	Cyclic di-GMP phosphodiesterase yahA;	0071111:x|*|0003677:DNA binding|*|0043565:sequence-specific DNA binding|*|0000156:two-component response regulator activity|*|0016787:hydrolase activity|*|0003700:transcription factor activity	0006355:regulation of transcription, DNA-dependent|*|0000160:two-component signal transduction system (phosphorelay)	0005622:intracellular	1001	11
Q8I2F2	PFI1780w	Putative uncharacterized protein;	x	x	x	P15082	srlR	Glucitol operon repressor;	0003700:transcription factor activity|*|0003677:DNA binding	0006350:transcription|*|0006355:regulation of transcription, DNA-dependent|*|0045449:regulation of transcription|*|0009401:phosphoenolpyruvate-dependent sugar phosphotransferase system	0005622:intracellular	1001	11
Q8IBP0	PF07_0087	Putative uncharacterized protein;	x	x	x	P17446	betI	HTH-type transcriptional regulator BetI;	0003677:DNA binding|*|0003700:transcription factor activity	0045449:regulation of transcription|*|0006350:transcription|*|0006355:regulation of transcription, DNA-dependent	x	1001	11
Q8IBQ8	MAL7P1.102	Putative uncharacterized protein;	x	x	x	P25748	galS	HTH-type transcriptional regulator galS;	0003677:DNA binding|*|0003700:transcription factor activity	0045449:regulation of transcription|*|0006355:regulation of transcription, DNA-dependent|*|0006350:transcription	0005622:intracellular	1001	11
Q8IDF2	PF13_0290	Putative uncharacterized protein;	x	x	x	P0AEM6	fliA	RNA polymerase sigma factor for flagellar operon;	0003700:transcription factor activity|*|0016987:sigma factor activity|*|0003677:DNA binding|*|0003899:DNA-directed RNA polymerase activity	0006352:transcription initiation|*|0006355:regulation of transcription, DNA-dependent|*|0006350:transcription|*|0045449:regulation of transcription	x	1001	11
Q8IDV6	MAL13P1.188	Putative uncharacterized protein;	x	x	x	P0ACL5	glcC	Glc operon transcriptional activator;	0003700:transcription factor activity|*|0003677:DNA binding	0006355:regulation of transcription, DNA-dependent|*|0045449:regulation of transcription|*|0006350:transcription	0005622:intracellular	1001	11
Q8ILL5	PF14_0228	Putative uncharacterized protein;	x	x	x	P0ACL0	glpR	Glycerol-3-phosphate regulon repressor;	0003700:transcription factor activity|*|0003677:DNA binding|*|0005515:protein binding	0045449:regulation of transcription|*|0006355:regulation of transcription, DNA-dependent|*|0006071:glycerol metabolic process|*|0006350:transcription	0005622:intracellular	1001	11
Q8I3A9	PFI0195c	GTPase activating protein, GAP;	0005097:Rab GTPase activator activity	0032313:regulation of Rab GTPase activity	0005622:intracellular	P31802	narP	Nitrate/nitrite response regulator protein narP;	0005524:ATP binding|*|0003700:transcription factor activity|*|0003677:DNA binding|*|0000166:nucleotide binding|*|0000156:two-component response regulator activity|*|0043565:sequence-specific DNA binding	0006355:regulation of transcription, DNA-dependent|*|0000160:two-component signal transduction system (phosphorelay)|*|0045449:regulation of transcription|*|0006350:transcription|*|0042128:nitrate assimilation	0005622:intracellular	228	11
Q8I486	PFE0070w	Interspersed repeat antigen, putative;	0005179:hormone activity	x	0005576:extracellular region	P0ACN7	cytR	HTH-type transcriptional repressor cytR;	0005515:protein binding|*|0003677:DNA binding|*|0003700:transcription factor activity	0006355:regulation of transcription, DNA-dependent|*|0006350:transcription|*|0045449:regulation of transcription	0005622:intracellular	1001	11
Q8I5E0	PFL1345c	Histone acetyltransferase, putative;	0051536:iron-sulfur cluster binding|*|0003824:catalytic activity|*|0016740:transferase activity	x	x	P0ACL2	exuR	Exu regulon transcriptional regulator;	0003677:DNA binding|*|0003700:transcription factor activity	0006355:regulation of transcription, DNA-dependent|*|0045449:regulation of transcription|*|0006350:transcription	0005622:intracellular	1001	11
Q8IAZ0	PF08_0068	FAD-dependent monooxygenase, putative;	0004497:monooxygenase activity	0055114:oxidation reduction	x	P0AGB6	rpoE	RNA polymerase sigma-E factor;	0003677:DNA binding|*|0016987:sigma factor activity|*|0003700:transcription factor activity	0006355:regulation of transcription, DNA-dependent|*|0006352:transcription initiation|*|0006950:response to stress|*|0045449:regulation of transcription|*|0006350:transcription	x	1001	11
O96221	PFB0640c	Sec31p putative;	x	x	x	P0ACU2	rutR	HTH-type transcriptional regulator rutR;	0016563:transcription activator activity|*|0016566:specific transcriptional repressor activity|*|0030528:transcription regulator activity|*|0003677:DNA binding|*|0003700:transcription factor activity|*|0016564:transcription repressor activity	0032582:negative regulation of gene-specific transcription|*|0043193:positive regulation of gene-specific transcription|*|0016481:negative regulation of transcription|*|0045449:regulation of transcription|*|0006350:transcription|*|0006355:regulation of transcription, DNA-dependent	x	1001	12
Q8I2V1	PFI0990c	CS-domain containing protein, conserved in Apicomplexa;	x	x	x	P06993	malT	HTH-type transcriptional regulator malT;	0003700:transcription factor activity|*|0003677:DNA binding|*|0043565:sequence-specific DNA binding|*|0005488:binding|*|0005524:ATP binding|*|0000166:nucleotide binding|*|0000156:two-component response regulator activity	0045449:regulation of transcription|*|0006355:regulation of transcription, DNA-dependent|*|0005975:carbohydrate metabolic process|*|0000160:two-component signal transduction system (phosphorelay)|*|0006350:transcription	0005622:intracellular	1001	12
Q8I2V4	PFI0975c	Putative uncharacterized protein;	x	x	x	P17446	betI	HTH-type transcriptional regulator BetI;	0003677:DNA binding|*|0003700:transcription factor activity	0045449:regulation of transcription|*|0006350:transcription|*|0006355:regulation of transcription, DNA-dependent	x	1001	12
Q8I3V1	PFE0785c	Metabolite/drug transporter, putative;	x	x	x	P10151	leuO	Probable HTH-type transcriptional regulator leuO;	0003700:transcription factor activity|*|0003677:DNA binding	0006355:regulation of transcription, DNA-dependent|*|0006350:transcription|*|0045449:regulation of transcription	x	1001	12
Q8I5Y6	PFL0295c	Conserved Plasmodium membrane protein;	x	x	x	P31802	narP	Nitrate/nitrite response regulator protein narP;	0005524:ATP binding|*|0003700:transcription factor activity|*|0003677:DNA binding|*|0000166:nucleotide binding|*|0000156:two-component response regulator activity|*|0043565:sequence-specific DNA binding	0006355:regulation of transcription, DNA-dependent|*|0000160:two-component signal transduction system (phosphorelay)|*|0045449:regulation of transcription|*|0006350:transcription|*|0042128:nitrate assimilation	0005622:intracellular	1001	12
Q8IDU9	MAL13P1.191	Putative uncharacterized protein;	x	x	x	P75989	ycgE	Uncharacterized HTH-type transcriptional regulator ycgE;	0003700:transcription factor activity|*|0016566:specific transcriptional repressor activity|*|0003677:DNA binding|*|0005515:protein binding|*|0000166:nucleotide binding	0045449:regulation of transcription|*|0032582:negative regulation of gene-specific transcription|*|0006355:regulation of transcription, DNA-dependent|*|0006350:transcription	x	1001	12
Q8IE75	MAL13P1.132	Microfibril-associated protein homologue, putative;	x	x	0005576:extracellular region	P0A8S1	iciA	Chromosome initiation inhibitor;	0016563:transcription activator activity|*|0043565:sequence-specific DNA binding|*|0003700:transcription factor activity|*|0003681:bent DNA binding|*|0016566:specific transcriptional repressor activity|*|0003677:DNA binding	0032297:negative regulation of DNA replication initiation|*|0006261:DNA-dependent DNA replication|*|0006350:transcription|*|0045449:regulation of transcription|*|0032582:negative regulation of gene-specific transcription|*|0043193:positive regulation of gene-specific transcription|*|0006355:regulation of transcription, DNA-dependent	x	1001	12
Q8IJF2	PF10_0246	Conserved Plasmodium protein;	x	x	x	P0A8V6	fadR	Fatty acid metabolism regulator protein;	0003677:DNA binding|*|0003700:transcription factor activity|*|0000062:acyl-CoA binding	0006629:lipid metabolic process|*|0019217:regulation of fatty acid metabolic process|*|0006350:transcription|*|0006631:fatty acid metabolic process|*|0006355:regulation of transcription, DNA-dependent|*|0045449:regulation of transcription	0005622:intracellular|*|0005737:cytoplasm	1001	12
Q8IJQ7	PF10_0135	Conserved Plasmodium protein;	x	x	x	P0AGB3	rpoH	RNA polymerase sigma-32 factor;	0003677:DNA binding|*|0016987:sigma factor activity|*|0003700:transcription factor activity|*|0008270:zinc ion binding	0006352:transcription initiation|*|0006350:transcription|*|0045449:regulation of transcription|*|0006355:regulation of transcription, DNA-dependent|*|0009408:response to heat|*|0006950:response to stress	x	1001	12
O77364	PFC0535w	60S ribosomal protein L26, putative;	0003735:structural constituent of ribosome	0006412:translation	0015934:large ribosomal subunit|*|0005840:ribosome	P0ACN4	allR	HTH-type transcriptional repressor AllR;	0016564:transcription repressor activity|*|0003700:transcription factor activity|*|0003677:DNA binding|*|0016566:specific transcriptional repressor activity	0006350:transcription|*|0045449:regulation of transcription|*|0032582:negative regulation of gene-specific transcription|*|0006355:regulation of transcription, DNA-dependent	x	1001	12
Q8I3B4	PFI0165c	DEAD/DEAH box helicase, putative;	0004386:helicase activity|*|0005524:ATP binding|*|0008026:ATP-dependent helicase activity|*|0003676:nucleic acid binding	x	x	P0A9E0	araC	Arabinose operon regulatory protein;	0003677:DNA binding|*|0043565:sequence-specific DNA binding|*|0003700:transcription factor activity	0045449:regulation of transcription|*|0006355:regulation of transcription, DNA-dependent|*|0019568:arabinose catabolic process|*|0006350:transcription|*|0005975:carbohydrate metabolic process	0005737:cytoplasm|*|0005622:intracellular	1001	12
Q8I659	PFB0765w	Uncharacterized protein PFB0765w;	0003674:molecular_function	0044403:symbiosis, encompassing mutualism through parasitism	0005575:cellular_component	P77559	ynfL	Uncharacterized HTH-type transcriptional regulator ynfL;	0003677:DNA binding|*|0003700:transcription factor activity	0045449:regulation of transcription|*|0006350:transcription|*|0006355:regulation of transcription, DNA-dependent	x	1001	12
Q8IDI9	MAL13P1.256	Phosphatidylinositol transfer protein, putative;	x	0006810:transport	0005622:intracellular	P37309	arsR	Arsenical resistance operon repressor;	0003700:transcription factor activity|*|0016564:transcription repressor activity|*|0003677:DNA binding	0006350:transcription|*|0045449:regulation of transcription|*|0006355:regulation of transcription, DNA-dependent|*|0046685:response to arsenic	0005622:intracellular	1001	12
Q8IDX6	PF13_0198	Reticulocyte-binding protein 2 homolog a;	0003674:molecular_function|*|0004872:receptor activity	0016337:cell-cell adhesion|*|0044403:symbiosis, encompassing mutualism through parasitism	0005886:plasma membrane|*|0016020:membrane|*|0016021:integral to membrane	P39404	bglJ	Transcriptional activator protein BglJ;	0003700:transcription factor activity|*|0043565:sequence-specific DNA binding|*|0000156:two-component response regulator activity|*|0003677:DNA binding|*|0016563:transcription activator activity	0006355:regulation of transcription, DNA-dependent|*|0006350:transcription|*|0000160:two-component signal transduction system (phosphorelay)|*|0045449:regulation of transcription|*|0043193:positive regulation of gene-specific transcription	0005622:intracellular	1001	12
Q8IJC6	PF10_0272	60S ribosomal protein L3, putative;	0003735:structural constituent of ribosome	0006412:translation	0005840:ribosome|*|0005622:intracellular|*|0030529:ribonucleoprotein complex	P0ACL2	exuR	Exu regulon transcriptional regulator;	0003677:DNA binding|*|0003700:transcription factor activity	0006355:regulation of transcription, DNA-dependent|*|0045449:regulation of transcription|*|0006350:transcription	0005622:intracellular	1001	12
Q8IKR2	PF14_0540	Putative uncharacterized protein;	0005488:binding	x	x	P21514	yahA	Cyclic di-GMP phosphodiesterase yahA;	0071111:x|*|0003677:DNA binding|*|0043565:sequence-specific DNA binding|*|0000156:two-component response regulator activity|*|0016787:hydrolase activity|*|0003700:transcription factor activity	0006355:regulation of transcription, DNA-dependent|*|0000160:two-component signal transduction system (phosphorelay)	0005622:intracellular	1001	12
Q8IKW5	PF14_0486	Elongation factor 2;	0005525:GTP binding|*|0000166:nucleotide binding|*|0003924:GTPase activity|*|0003746:translation elongation factor activity	x	x	P0ACL7	lldR	Putative L-lactate dehydrogenase operon regulatory protein;	0003700:transcription factor activity|*|0003677:DNA binding	0006355:regulation of transcription, DNA-dependent|*|0045449:regulation of transcription|*|0006350:transcription	0005622:intracellular	1001	12
Q8I253	PFA_0440w	Photosensitized INA-labeled protein 1, PhIL1, putative;	x	x	x	P0A6Z6	nikR	Nickel-responsive regulator;	0003677:DNA binding|*|0046872:metal ion binding|*|0005515:protein binding	0045449:regulation of transcription|*|0006355:regulation of transcription, DNA-dependent|*|0006350:transcription	x	1001	13
Q8I561	PFL1750c	Conserved Plasmodium protein;	x	x	x	P30979	ybeF	Uncharacterized HTH-type transcriptional regulator ybeF;	0003700:transcription factor activity|*|0003677:DNA binding	0006350:transcription|*|0045449:regulation of transcription|*|0006355:regulation of transcription, DNA-dependent	x	1001	13
Q8IC46	MAL7P1.7	Putative uncharacterized protein MAL7P1.7;	x	x	x	Q46802	ygeV	Uncharacterized sigma-54-dependent transcriptional regulator ygeV;	0004871:signal transducer activity|*|0017111:nucleoside-triphosphatase activity|*|0008134:transcription factor binding|*|0000166:nucleotide binding|*|0005524:ATP binding|*|0003677:DNA binding|*|0003700:transcription factor activity	0000160:two-component signal transduction system (phosphorelay)|*|0006350:transcription|*|0006355:regulation of transcription, DNA-dependent|*|0045449:regulation of transcription|*|0007165:signal transduction	0005622:intracellular	3.3	13
Q8IDT3	PF13_0219	Putative uncharacterized protein;	x	x	x	P0ACS7	rpiR	HTH-type transcriptional regulator rpiR;	0003700:transcription factor activity|*|0016566:specific transcriptional repressor activity|*|0005529:sugar binding|*|0003677:DNA binding|*|0016564:transcription repressor activity	0006350:transcription|*|0045449:regulation of transcription|*|0005975:carbohydrate metabolic process|*|0032582:negative regulation of gene-specific transcription|*|0006355:regulation of transcription, DNA-dependent	x	1001	13
Q8IIT8	PF11_0076	Conserved Plasmodium protein;	x	x	x	P21514	yahA	Cyclic di-GMP phosphodiesterase yahA;	0071111:x|*|0003677:DNA binding|*|0043565:sequence-specific DNA binding|*|0000156:two-component response regulator activity|*|0016787:hydrolase activity|*|0003700:transcription factor activity	0006355:regulation of transcription, DNA-dependent|*|0000160:two-component signal transduction system (phosphorelay)	0005622:intracellular	1001	13
Q8IM66	PF14_0025	Proteosome subunit, putative;	x	x	x	P0ACR9	mprA	Transcriptional repressor mprA;	0003677:DNA binding|*|0003700:transcription factor activity|*|0016564:transcription repressor activity	0006350:transcription|*|0045449:regulation of transcription|*|0006355:regulation of transcription, DNA-dependent	0005622:intracellular	1001	13
Q8IJN7	PF10_0155	Enolase;	0000287:magnesium ion binding|*|0004634:phosphopyruvate hydratase activity|*|0046872:metal ion binding|*|0016829:lyase activity	0006096:glycolysis	0000015:phosphopyruvate hydratase complex|*|0005737:cytoplasm	P0AF28	narL	Nitrate/nitrite response regulator protein narL;	0005515:protein binding|*|0043565:sequence-specific DNA binding|*|0003677:DNA binding|*|0000166:nucleotide binding|*|0000156:two-component response regulator activity|*|0003700:transcription factor activity|*|0005524:ATP binding	0006350:transcription|*|0006355:regulation of transcription, DNA-dependent|*|0042128:nitrate assimilation|*|0045449:regulation of transcription|*|0000160:two-component signal transduction system (phosphorelay)	0005622:intracellular	1001	13
Q8IKF8	PF14_0647	Putative uncharacterized protein;	0005097:Rab GTPase activator activity	0032313:regulation of Rab GTPase activity	0005622:intracellular	P0ACH5	marA	Multiple antibiotic resistance protein marA;	0003700:transcription factor activity|*|0003677:DNA binding|*|0043565:sequence-specific DNA binding	0046677:response to antibiotic|*|0045449:regulation of transcription|*|0006355:regulation of transcription, DNA-dependent|*|0006350:transcription	0005622:intracellular	1001	13
Q8IKX3	PF14_0478	NADPH-cytochrome p450 reductase;	0016491:oxidoreductase activity|*|0010181:FMN binding	0055114:oxidation reduction	x	P77721	ydjF	Uncharacterized HTH-type transcriptional regulator ydjF;	0003677:DNA binding|*|0005515:protein binding|*|0003700:transcription factor activity	0006355:regulation of transcription, DNA-dependent|*|0045449:regulation of transcription|*|0006350:transcription	0005622:intracellular	1001	13
Q8ILF5	PF14_0289	Mitochondrial ribosomal protein L17-2, putative;	0003735:structural constituent of ribosome	0006412:translation	0005622:intracellular|*|0005840:ribosome	P31802	narP	Nitrate/nitrite response regulator protein narP;	0005524:ATP binding|*|0003700:transcription factor activity|*|0003677:DNA binding|*|0000166:nucleotide binding|*|0000156:two-component response regulator activity|*|0043565:sequence-specific DNA binding	0006355:regulation of transcription, DNA-dependent|*|0000160:two-component signal transduction system (phosphorelay)|*|0045449:regulation of transcription|*|0006350:transcription|*|0042128:nitrate assimilation	0005622:intracellular	1001	13
Q8IJ23	PF10_0378	RESA-like protein with PHIST and DnaJ domains;	0031072:heat shock protein binding|*|0051082:unfolded protein binding	0006457:protein folding	x	P0A6Z6	nikR	Nickel-responsive regulator;	0003677:DNA binding|*|0046872:metal ion binding|*|0005515:protein binding	0045449:regulation of transcription|*|0006355:regulation of transcription, DNA-dependent|*|0006350:transcription	x	1001	14
O96127	PFB0115w	Conserved Plasmodium protein;	x	x	x	P0ACI6	asnC	Regulatory protein AsnC;	0003700:transcription factor activity|*|0016566:specific transcriptional repressor activity|*|0016563:transcription activator activity|*|0043565:sequence-specific DNA binding|*|0005515:protein binding|*|0003677:DNA binding|*|0016597:amino acid binding	0006355:regulation of transcription, DNA-dependent|*|0043200:response to amino acid stimulus|*|0045449:regulation of transcription|*|0032582:negative regulation of gene-specific transcription|*|0043193:positive regulation of gene-specific transcription|*|0006350:transcription	0005622:intracellular	1001	14
Q8I487	PFE0065w	Skeleton-binding protein 1;	x	x	x	P31449	yidL	Uncharacterized HTH-type transcriptional regulator yidL;	0043565:sequence-specific DNA binding|*|0003677:DNA binding|*|0003700:transcription factor activity	0045449:regulation of transcription|*|0006355:regulation of transcription, DNA-dependent|*|0006350:transcription	0005622:intracellular	1001	14
Q8II99	PF11_0275	Conserved Plasmodium protein;	x	x	x	P37309	arsR	Arsenical resistance operon repressor;	0003700:transcription factor activity|*|0016564:transcription repressor activity|*|0003677:DNA binding	0006350:transcription|*|0045449:regulation of transcription|*|0006355:regulation of transcription, DNA-dependent|*|0046685:response to arsenic	0005622:intracellular	1001	14
Q8IIL1	PF11_0160	Conserved Plasmodium protein;	x	x	x	P0A9Q1	arcA	Aerobic respiration control protein ArcA;	0000156:two-component response regulator activity|*|0016563:transcription activator activity|*|0016564:transcription repressor activity|*|0003700:transcription factor activity|*|0003677:DNA binding|*|0005515:protein binding	0000160:two-component signal transduction system (phosphorelay)|*|0006355:regulation of transcription, DNA-dependent|*|0006350:transcription|*|0045892:negative regulation of transcription, DNA-dependent|*|0045449:regulation of transcription|*|0045893:positive regulation of transcription, DNA-dependent	0005737:cytoplasm|*|0005622:intracellular	1001	14
Q8IJD2	PF10_0266	Mpp10 protein, putative;	x	x	x	P77721	ydjF	Uncharacterized HTH-type transcriptional regulator ydjF;	0003677:DNA binding|*|0005515:protein binding|*|0003700:transcription factor activity	0006355:regulation of transcription, DNA-dependent|*|0045449:regulation of transcription|*|0006350:transcription	0005622:intracellular	1001	14
Q8ILA8	PF14_0337	Putative uncharacterized protein;	x	x	x	P0A9F1	mntR	Transcriptional regulator mntR;	0003700:transcription factor activity|*|0016566:specific transcriptional repressor activity|*|0003677:DNA binding|*|0016564:transcription repressor activity|*|0005506:iron ion binding	0032582:negative regulation of gene-specific transcription|*|0045449:regulation of transcription|*|0006355:regulation of transcription, DNA-dependent|*|0006350:transcription	0005737:cytoplasm	1001	14
Q8IDD4	MAL13P1.278	Serine/threonine protein kinase, putative;	0004672:protein kinase activity|*|0004674:protein serine/threonine kinase activity|*|0005524:ATP binding|*|0000166:nucleotide binding|*|0016301:kinase activity	0006468:protein amino acid phosphorylation	x	P0ACK8	fucR	L-fucose operon activator;	0003700:transcription factor activity|*|0003677:DNA binding	0006004:fucose metabolic process|*|0005975:carbohydrate metabolic process|*|0006355:regulation of transcription, DNA-dependent|*|0006350:transcription|*|0045449:regulation of transcription	0005622:intracellular	1001	14
Q8IDV9	PF13_0208	Exoribonuclease, putative;	0003676:nucleic acid binding|*|0004527:exonuclease activity	x	0005622:intracellular	P0ACU2	rutR	HTH-type transcriptional regulator rutR;	0016563:transcription activator activity|*|0016566:specific transcriptional repressor activity|*|0030528:transcription regulator activity|*|0003677:DNA binding|*|0003700:transcription factor activity|*|0016564:transcription repressor activity	0032582:negative regulation of gene-specific transcription|*|0043193:positive regulation of gene-specific transcription|*|0016481:negative regulation of transcription|*|0045449:regulation of transcription|*|0006350:transcription|*|0006355:regulation of transcription, DNA-dependent	x	1001	14
Q8IHR5	PF11_0464	Ser/Thr protein kinase, putative;	0005524:ATP binding|*|0000166:nucleotide binding|*|0016301:kinase activity|*|0004672:protein kinase activity|*|0016740:transferase activity	0006468:protein amino acid phosphorylation	x	P0ACP7	purR	HTH-type transcriptional repressor purR;	0003677:DNA binding|*|0003700:transcription factor activity	0006355:regulation of transcription, DNA-dependent|*|0006164:purine nucleotide biosynthetic process|*|0045449:regulation of transcription|*|0006350:transcription	0005622:intracellular	1001	14
Q8IHY0	PF11_0396	Protein phosphatase 2C;	0000287:magnesium ion binding|*|0003824:catalytic activity|*|0004722:protein serine/threonine phosphatase activity|*|0046872:metal ion binding|*|0016787:hydrolase activity|*|0004721:phosphoprotein phosphatase activity	0006470:protein amino acid dephosphorylation	0008287:protein serine/threonine phosphatase complex	P39404	bglJ	Transcriptional activator protein BglJ;	0003700:transcription factor activity|*|0043565:sequence-specific DNA binding|*|0000156:two-component response regulator activity|*|0003677:DNA binding|*|0016563:transcription activator activity	0006355:regulation of transcription, DNA-dependent|*|0006350:transcription|*|0000160:two-component signal transduction system (phosphorelay)|*|0045449:regulation of transcription|*|0043193:positive regulation of gene-specific transcription	0005622:intracellular	1001	14
Q8IIL5	PF11_0156	Ser/Thr protein kinase;	0005524:ATP binding|*|0004674:protein serine/threonine kinase activity|*|0004672:protein kinase activity|*|0000166:nucleotide binding|*|0016301:kinase activity	0006468:protein amino acid phosphorylation	x	P0ACH5	marA	Multiple antibiotic resistance protein marA;	0003700:transcription factor activity|*|0003677:DNA binding|*|0043565:sequence-specific DNA binding	0046677:response to antibiotic|*|0045449:regulation of transcription|*|0006355:regulation of transcription, DNA-dependent|*|0006350:transcription	0005622:intracellular	1001	14
Q8ILC8	PF14_0316	DNA topoisomerase 2;	0003677:DNA binding|*|0005524:ATP binding|*|0016787:hydrolase activity|*|0003918:DNA topoisomerase (ATP-hydrolyzing) activity|*|0016853:isomerase activity|*|0000166:nucleotide binding|*|0003916:DNA topoisomerase activity	0006265:DNA topological change|*|0006259:DNA metabolic process	0005694:chromosome	P77402	ydiP	Uncharacterized HTH-type transcriptional regulator ydiP;	0003677:DNA binding|*|0043565:sequence-specific DNA binding|*|0003700:transcription factor activity	0006350:transcription|*|0045449:regulation of transcription|*|0006355:regulation of transcription, DNA-dependent	0005622:intracellular	1001	15
Q8IET5	MAL13P1.15	Putative uncharacterized protein;	x	x	x	P77615	ycjW	Uncharacterized HTH-type transcriptional regulator ycjW;	0003700:transcription factor activity|*|0003677:DNA binding|*|0005515:protein binding	0045449:regulation of transcription|*|0006350:transcription|*|0006355:regulation of transcription, DNA-dependent	0005622:intracellular	1001	15
O96240	PFB0735c	Conserved Plasmodium protein;	0003676:nucleic acid binding	x	x	P0ACI0	rob	Right origin-binding protein;	0003700:transcription factor activity|*|0043565:sequence-specific DNA binding|*|0003677:DNA binding	0006355:regulation of transcription, DNA-dependent|*|0045449:regulation of transcription	0005622:intracellular	1001	15
P50498	PFB0300c	Merozoite surface antigen 2;	x	0007155:cell adhesion	0005886:plasma membrane|*|0016020:membrane|*|0031225:anchored to membrane	P0ACM5	yegW	Uncharacterized HTH-type transcriptional regulator yegW;	0030528:transcription regulator activity|*|0003700:transcription factor activity|*|0003677:DNA binding|*|0005515:protein binding	0045449:regulation of transcription|*|0006350:transcription|*|0006355:regulation of transcription, DNA-dependent	0005622:intracellular	1001	15
Q8I6T3	PF13_0156	Proteasome subunit beta type;	0008233:peptidase activity|*|0004175:endopeptidase activity|*|0004298:threonine-type endopeptidase activity|*|0016787:hydrolase activity	0051603:proteolysis involved in cellular protein catabolic process	0005839:proteasome core complex|*|0005634:nucleus|*|0005737:cytoplasm|*|0000502:proteasome complex	P06993	malT	HTH-type transcriptional regulator malT;	0003700:transcription factor activity|*|0003677:DNA binding|*|0043565:sequence-specific DNA binding|*|0005488:binding|*|0005524:ATP binding|*|0000166:nucleotide binding|*|0000156:two-component response regulator activity	0045449:regulation of transcription|*|0006355:regulation of transcription, DNA-dependent|*|0005975:carbohydrate metabolic process|*|0000160:two-component signal transduction system (phosphorelay)|*|0006350:transcription	0005622:intracellular	1001	15
Q8IEP3	PF13_0036	DNAJ protein, putative;	0031072:heat shock protein binding	x	x	P45544	frlR	HTH-type transcriptional regulator frlR;	0030528:transcription regulator activity|*|0005515:protein binding|*|0003677:DNA binding|*|0003700:transcription factor activity	0045449:regulation of transcription|*|0006355:regulation of transcription, DNA-dependent|*|0006350:transcription	0005622:intracellular	1001	15
Q8II01	PF11_0374	Tudor staphylococcal nuclease;	0003676:nucleic acid binding|*|0016788:hydrolase activity, acting on ester bonds	x	x	P09546	putA	Bifunctional protein putA;	0003842:1-pyrroline-5-carboxylate dehydrogenase activity|*|0004657:proline dehydrogenase activity|*|0016491:oxidoreductase activity|*|0003677:DNA binding|*|0005515:protein binding|*|0003700:transcription factor activity|*|0050660:FAD binding|*|0016566:specific transcriptional repressor activity|*|0003824:catalytic activity|*|0010843:promoter binding	0008152:metabolic process|*|0010133:proline catabolic process to glutamate|*|0055114:oxidation reduction|*|0006537:glutamate biosynthetic process|*|0045449:regulation of transcription|*|0006350:transcription|*|0006561:proline biosynthetic process|*|0006560:proline metabolic process|*|0006562:proline catabolic process	x	1001	15
Q8IJ77	PF10_0322	S-adenosylmethionine decarboxylase-ornithine decarboxylase;	0003824:catalytic activity|*|0004014:adenosylmethionine decarboxylase activity	0006597:spermine biosynthetic process|*|0008295:spermidine biosynthetic process|*|0006596:polyamine biosynthetic process	x	P0ACN4	allR	HTH-type transcriptional repressor AllR;	0016564:transcription repressor activity|*|0003700:transcription factor activity|*|0003677:DNA binding|*|0016566:specific transcriptional repressor activity	0006350:transcription|*|0045449:regulation of transcription|*|0032582:negative regulation of gene-specific transcription|*|0006355:regulation of transcription, DNA-dependent	x	1001	15
Q8IJT1	PF10_0111	Proteasome subunit beta type;	0004175:endopeptidase activity|*|0016787:hydrolase activity|*|0004298:threonine-type endopeptidase activity|*|0008233:peptidase activity	0051603:proteolysis involved in cellular protein catabolic process	0005737:cytoplasm|*|0005839:proteasome core complex|*|0005634:nucleus|*|0000502:proteasome complex	P77721	ydjF	Uncharacterized HTH-type transcriptional regulator ydjF;	0003677:DNA binding|*|0005515:protein binding|*|0003700:transcription factor activity	0006355:regulation of transcription, DNA-dependent|*|0045449:regulation of transcription|*|0006350:transcription	0005622:intracellular	1001	15
Q8IKK7	PF14_0598	Glyceraldehyde-3-phosphate dehydrogenase;	0005488:binding|*|0004365:glyceraldehyde-3-phosphate dehydrogenase (phosphorylating) activity|*|0008943:glyceraldehyde-3-phosphate dehydrogenase activity|*|0051287:NAD or NADH binding|*|0003824:catalytic activity|*|0016491:oxidoreductase activity	0006006:glucose metabolic process|*|0055114:oxidation reduction|*|0008152:metabolic process	x	P0AGA6	uhpA	Transcriptional regulatory protein uhpA;	0003677:DNA binding|*|0003700:transcription factor activity|*|0043565:sequence-specific DNA binding|*|0000156:two-component response regulator activity|*|0005515:protein binding	0006355:regulation of transcription, DNA-dependent|*|0000160:two-component signal transduction system (phosphorelay)|*|0006810:transport|*|0006350:transcription|*|0008643:carbohydrate transport|*|0045449:regulation of transcription	0005737:cytoplasm|*|0005622:intracellular	1001	15
Q8I5G7	PFL1205c	Conserved Plasmodium protein;	x	x	x	P0ACN4	allR	HTH-type transcriptional repressor AllR;	0016564:transcription repressor activity|*|0003700:transcription factor activity|*|0003677:DNA binding|*|0016566:specific transcriptional repressor activity	0006350:transcription|*|0045449:regulation of transcription|*|0032582:negative regulation of gene-specific transcription|*|0006355:regulation of transcription, DNA-dependent	x	1001	16
Q8IBF2	MAL7P1.171	Putative uncharacterized protein;	x	x	x	P77721	ydjF	Uncharacterized HTH-type transcriptional regulator ydjF;	0003677:DNA binding|*|0005515:protein binding|*|0003700:transcription factor activity	0006355:regulation of transcription, DNA-dependent|*|0045449:regulation of transcription|*|0006350:transcription	0005622:intracellular	1001	16
Q8IDH2	PF13_0274	MON1 protein;	x	x	x	P46118	hexR	HTH-type transcriptional regulator hexR;	0003677:DNA binding|*|0003700:transcription factor activity|*|0005529:sugar binding	0006355:regulation of transcription, DNA-dependent|*|0006350:transcription|*|0005975:carbohydrate metabolic process|*|0045449:regulation of transcription	x	1001	16
Q8IFL7	PFD1185w	Putative uncharacterized protein;	x	x	x	P0ACR9	mprA	Transcriptional repressor mprA;	0003677:DNA binding|*|0003700:transcription factor activity|*|0016564:transcription repressor activity	0006350:transcription|*|0045449:regulation of transcription|*|0006355:regulation of transcription, DNA-dependent	0005622:intracellular	1001	16
Q8ILW2	PF14_0131	Putative uncharacterized protein;	x	x	x	P37309	arsR	Arsenical resistance operon repressor;	0003700:transcription factor activity|*|0016564:transcription repressor activity|*|0003677:DNA binding	0006350:transcription|*|0045449:regulation of transcription|*|0006355:regulation of transcription, DNA-dependent|*|0046685:response to arsenic	0005622:intracellular	1001	16
O77306	PFC0105w	Serine/threonine protein kinase, putative;	0004672:protein kinase activity|*|0005524:ATP binding|*|0004674:protein serine/threonine kinase activity|*|0000166:nucleotide binding|*|0016301:kinase activity	0006468:protein amino acid phosphorylation	x	P77402	ydiP	Uncharacterized HTH-type transcriptional regulator ydiP;	0003677:DNA binding|*|0043565:sequence-specific DNA binding|*|0003700:transcription factor activity	0006350:transcription|*|0045449:regulation of transcription|*|0006355:regulation of transcription, DNA-dependent	0005622:intracellular	1001	16
Q8I0U6	PFA_0110w	DNAJ protein, putative;	0031072:heat shock protein binding	x	x	P09377	rhaS	HTH-type transcriptional activator rhaS;	0003677:DNA binding|*|0043565:sequence-specific DNA binding|*|0003700:transcription factor activity	0019299:rhamnose metabolic process|*|0006355:regulation of transcription, DNA-dependent|*|0045449:regulation of transcription|*|0006350:transcription	0005622:intracellular|*|0005737:cytoplasm	1001	16
Q8IAW2	PF08_0085	Ubiquitin carrier protein;	0016874:ligase activity|*|0019787:small conjugating protein ligase activity	0019941:modification-dependent protein catabolic process|*|0051246:regulation of protein metabolic process|*|0043687:post-translational protein modification	x	P75989	ycgE	Uncharacterized HTH-type transcriptional regulator ycgE;	0003700:transcription factor activity|*|0016566:specific transcriptional repressor activity|*|0003677:DNA binding|*|0005515:protein binding|*|0000166:nucleotide binding	0045449:regulation of transcription|*|0032582:negative regulation of gene-specific transcription|*|0006355:regulation of transcription, DNA-dependent|*|0006350:transcription	x	1001	16
Q8IDD3	MAL13P1.281	Glutamate--tRNA ligase, putative;	0004818:glutamate-tRNA ligase activity|*|0000166:nucleotide binding|*|0004812:aminoacyl-tRNA ligase activity|*|0005524:ATP binding|*|0016874:ligase activity	0006412:translation|*|0006418:tRNA aminoacylation for protein translation|*|0006424:glutamyl-tRNA aminoacylation	0005737:cytoplasm	P77700	yahB	Uncharacterized HTH-type transcriptional regulator yahB;	0003700:transcription factor activity|*|0003677:DNA binding	0006355:regulation of transcription, DNA-dependent|*|0006350:transcription|*|0045449:regulation of transcription	x	1001	16
Q8IL13	PF14_0437	Helicase, putative;	0005524:ATP binding|*|0003676:nucleic acid binding|*|0016787:hydrolase activity|*|0004386:helicase activity|*|0008026:ATP-dependent helicase activity|*|0000166:nucleotide binding	x	x	P0ACR7	yfeR	Uncharacterized HTH-type transcriptional regulator yfeR;	0003700:transcription factor activity|*|0003677:DNA binding	0006355:regulation of transcription, DNA-dependent|*|0045449:regulation of transcription|*|0006350:transcription	x	1001	16
Q9U0M8	PFA0635c	Uncharacterized protein PFA0635c;	0003674:molecular_function	0044403:symbiosis, encompassing mutualism through parasitism	0016020:membrane|*|0016021:integral to membrane	P24255	rpoN	RNA polymerase sigma-54 factor;	0003899:DNA-directed RNA polymerase activity|*|0003677:DNA binding|*|0016987:sigma factor activity|*|0016779:nucleotidyltransferase activity|*|0016740:transferase activity|*|0003700:transcription factor activity	0006355:regulation of transcription, DNA-dependent|*|0006352:transcription initiation|*|0006525:arginine metabolic process|*|0045449:regulation of transcription|*|0006350:transcription	x	1001	16
Q8I511	PFL2010c	DEAD/DEAH box helicase, putative;	0005524:ATP binding|*|0016787:hydrolase activity|*|0004386:helicase activity|*|0008026:ATP-dependent helicase activity|*|0003676:nucleic acid binding	x	x	P37344	pspF	Psp operon transcriptional activator;	0003700:transcription factor activity|*|0016563:transcription activator activity|*|0003677:DNA binding|*|0016564:transcription repressor activity|*|0008134:transcription factor binding|*|0005524:ATP binding|*|0017111:nucleoside-triphosphatase activity|*|0000166:nucleotide binding	0006350:transcription|*|0000160:two-component signal transduction system (phosphorelay)|*|0045449:regulation of transcription|*|0006355:regulation of transcription, DNA-dependent	0005737:cytoplasm|*|0005622:intracellular	1001	17
Q8I2G4	PFI1720w	Gametocyte-implicated protein;	x	x	x	P77245	murR	HTH-type transcriptional regulator murR;	0003700:transcription factor activity|*|0016566:specific transcriptional repressor activity|*|0003677:DNA binding|*|0005529:sugar binding	0032582:negative regulation of gene-specific transcription|*|0005975:carbohydrate metabolic process|*|0006355:regulation of transcription, DNA-dependent|*|0006350:transcription|*|0045449:regulation of transcription	x	1001	17
Q8IAW6	PF08_0082	Putative uncharacterized protein;	x	x	x	P0ACI0	rob	Right origin-binding protein;	0003700:transcription factor activity|*|0043565:sequence-specific DNA binding|*|0003677:DNA binding	0006355:regulation of transcription, DNA-dependent|*|0045449:regulation of transcription	0005622:intracellular	1001	17
Q8IE43	PF13_0154	Putative uncharacterized protein;	x	x	x	P0A8V6	fadR	Fatty acid metabolism regulator protein;	0003677:DNA binding|*|0003700:transcription factor activity|*|0000062:acyl-CoA binding	0006629:lipid metabolic process|*|0019217:regulation of fatty acid metabolic process|*|0006350:transcription|*|0006631:fatty acid metabolic process|*|0006355:regulation of transcription, DNA-dependent|*|0045449:regulation of transcription	0005622:intracellular|*|0005737:cytoplasm	1001	17
Q8I3Z1	PFE0570w	MATH and LRR domain-containing protein PFE0570w;	0003674:molecular_function|*|0009982:pseudouridine synthase activity|*|0003723:RNA binding	0009451:RNA modification|*|0001522:pseudouridine synthesis|*|0044403:symbiosis, encompassing mutualism through parasitism	0016020:membrane|*|0016021:integral to membrane	P33358	mlrA	HTH-type transcriptional regulator mlrA;	0003677:DNA binding|*|0000166:nucleotide binding|*|0003700:transcription factor activity	0006350:transcription|*|0006355:regulation of transcription, DNA-dependent|*|0045449:regulation of transcription	x	1001	17
Q8I4Z4	PFL2095w	Translation initiation factor SUI1, putative;	0003743:translation initiation factor activity	0006412:translation|*|0006413:translational initiation	x	P0A6R3	fis	DNA-binding protein fis;	0003700:transcription factor activity|*|0003677:DNA binding|*|0043565:sequence-specific DNA binding|*|0005515:protein binding	0045449:regulation of transcription|*|0006355:regulation of transcription, DNA-dependent|*|0006350:transcription	x	1001	17
Q8IB88	PF08_0026	Putative uncharacterized protein;	0008270:zinc ion binding	x	x	P0ACP1	fruR	Fructose repressor;	0003677:DNA binding|*|0003700:transcription factor activity	0045449:regulation of transcription|*|0006355:regulation of transcription, DNA-dependent|*|0006350:transcription|*|0009750:response to fructose stimulus	0005622:intracellular	1001	17
Q8IDI0	MAL13P1.262	Putative uncharacterized protein;	x	x	x	P46118	hexR	HTH-type transcriptional regulator hexR;	0003677:DNA binding|*|0003700:transcription factor activity|*|0005529:sugar binding	0006355:regulation of transcription, DNA-dependent|*|0006350:transcription|*|0005975:carbohydrate metabolic process|*|0045449:regulation of transcription	x	1001	17
Q8IFN0	PFD1115c	Uncharacterized protein PFD1115c;	0003674:molecular_function	0044403:symbiosis, encompassing mutualism through parasitism	0016020:membrane|*|0016021:integral to membrane	P17410	chbR	HTH-type transcriptional regulator chbR;	0003677:DNA binding|*|0005515:protein binding|*|0003700:transcription factor activity|*|0043565:sequence-specific DNA binding	0006350:transcription|*|0006355:regulation of transcription, DNA-dependent|*|0045449:regulation of transcription	0005622:intracellular	87	17
Q8IFP5	PFD1037w	Putative uncharacterized protein;	x	0006810:transport	0016021:integral to membrane	P0ACS9	acrR	HTH-type transcriptional regulator AcrR;	0043565:sequence-specific DNA binding|*|0030528:transcription regulator activity|*|0008144:drug binding|*|0003700:transcription factor activity|*|0003677:DNA binding|*|0016566:specific transcriptional repressor activity|*|0005515:protein binding	0032582:negative regulation of gene-specific transcription|*|0006350:transcription|*|0042493:response to drug|*|0045449:regulation of transcription|*|0006355:regulation of transcription, DNA-dependent	x	1001	17
Q8IIR7	PF11_0098	Endoplasmic reticulum-resident calcium binding protein;	0005509:calcium ion binding	x	x	P0AGA6	uhpA	Transcriptional regulatory protein uhpA;	0003677:DNA binding|*|0003700:transcription factor activity|*|0043565:sequence-specific DNA binding|*|0000156:two-component response regulator activity|*|0005515:protein binding	0006355:regulation of transcription, DNA-dependent|*|0000160:two-component signal transduction system (phosphorelay)|*|0006810:transport|*|0006350:transcription|*|0008643:carbohydrate transport|*|0045449:regulation of transcription	0005737:cytoplasm|*|0005622:intracellular	1001	17
Q8ILG1	PF14_0282	Putative uncharacterized protein;	0003993:acid phosphatase activity	x	x	P45544	frlR	HTH-type transcriptional regulator frlR;	0030528:transcription regulator activity|*|0005515:protein binding|*|0003677:DNA binding|*|0003700:transcription factor activity	0045449:regulation of transcription|*|0006355:regulation of transcription, DNA-dependent|*|0006350:transcription	0005622:intracellular	1001	17
Q8I5C9	PFL1400c	Conserved Plasmodium protein;	x	x	x	P36547	eutR	HTH-type transcriptional regulator eutR;	0043565:sequence-specific DNA binding|*|0003700:transcription factor activity|*|0003677:DNA binding	0006355:regulation of transcription, DNA-dependent|*|0045449:regulation of transcription|*|0006350:transcription	0005622:intracellular	1001	18
Q8I5F1	PFL1290w	Conserved protein;	x	x	x	P77295	ygaV	Probable HTH-type transcriptional regulator ygaV;	0003677:DNA binding|*|0003700:transcription factor activity	0045449:regulation of transcription|*|0006350:transcription|*|0006355:regulation of transcription, DNA-dependent	0005622:intracellular	1001	18
Q8IHY4	PF11_0392	Conserved Plasmodium protein;	x	x	x	P0A9F9	metR	HTH-type transcriptional regulator metR;	0003677:DNA binding|*|0003700:transcription factor activity	0006350:transcription|*|0045449:regulation of transcription|*|0008652:amino acid biosynthetic process|*|0006355:regulation of transcription, DNA-dependent|*|0009086:methionine biosynthetic process	0005737:cytoplasm	1001	18
Q8IIF0	PF11_0224	Circumsporozoite-related antigen;	x	x	x	P63201	gadW	HTH-type transcriptional regulator gadW;	0003677:DNA binding|*|0003700:transcription factor activity|*|0043565:sequence-specific DNA binding	0045449:regulation of transcription|*|0006350:transcription|*|0006355:regulation of transcription, DNA-dependent	0005622:intracellular	1001	18
Q8IKD2	PF14_0673	RAP protein, putative;	x	x	x	P0AGA6	uhpA	Transcriptional regulatory protein uhpA;	0003677:DNA binding|*|0003700:transcription factor activity|*|0043565:sequence-specific DNA binding|*|0000156:two-component response regulator activity|*|0005515:protein binding	0006355:regulation of transcription, DNA-dependent|*|0000160:two-component signal transduction system (phosphorelay)|*|0006810:transport|*|0006350:transcription|*|0008643:carbohydrate transport|*|0045449:regulation of transcription	0005737:cytoplasm|*|0005622:intracellular	1001	18
Q8IDR9	PF13_0228	40S ribosomal protein S6, putative;	0003735:structural constituent of ribosome	0006412:translation	0005622:intracellular|*|0005840:ribosome	P0ACU2	rutR	HTH-type transcriptional regulator rutR;	0016563:transcription activator activity|*|0016566:specific transcriptional repressor activity|*|0030528:transcription regulator activity|*|0003677:DNA binding|*|0003700:transcription factor activity|*|0016564:transcription repressor activity	0032582:negative regulation of gene-specific transcription|*|0043193:positive regulation of gene-specific transcription|*|0016481:negative regulation of transcription|*|0045449:regulation of transcription|*|0006350:transcription|*|0006355:regulation of transcription, DNA-dependent	x	1001	18
Q8IEF7	PF13_0087	Methyltransferase, putative;	0008168:methyltransferase activity|*|0016740:transferase activity|*|0016429:tRNA (adenine-N1-)-methyltransferase activity	0030488:tRNA methylation	x	P0AGB6	rpoE	RNA polymerase sigma-E factor;	0003677:DNA binding|*|0016987:sigma factor activity|*|0003700:transcription factor activity	0006355:regulation of transcription, DNA-dependent|*|0006352:transcription initiation|*|0006950:response to stress|*|0045449:regulation of transcription|*|0006350:transcription	x	1001	18
Q8ILX0	PF14_0123	Putative uncharacterized protein;	0016307:phosphatidylinositol phosphate kinase activity	0046488:phosphatidylinositol metabolic process	x	P37641	yhjC	Uncharacterized HTH-type transcriptional regulator yhjC;	0003700:transcription factor activity|*|0005515:protein binding|*|0003677:DNA binding	0006350:transcription|*|0006355:regulation of transcription, DNA-dependent|*|0045449:regulation of transcription	x	1001	18
Q9U0J7	PFD0440w	Peptidase, M22 family, putative;	0004175:endopeptidase activity|*|0004222:metalloendopeptidase activity|*|0008270:zinc ion binding	0006508:proteolysis	x	P0ACS9	acrR	HTH-type transcriptional regulator AcrR;	0043565:sequence-specific DNA binding|*|0030528:transcription regulator activity|*|0008144:drug binding|*|0003700:transcription factor activity|*|0003677:DNA binding|*|0016566:specific transcriptional repressor activity|*|0005515:protein binding	0032582:negative regulation of gene-specific transcription|*|0006350:transcription|*|0042493:response to drug|*|0045449:regulation of transcription|*|0006355:regulation of transcription, DNA-dependent	x	1001	18
O77329	PFC0390w	N2227-like protein, putative;	x	x	x	Q46802	ygeV	Uncharacterized sigma-54-dependent transcriptional regulator ygeV;	0004871:signal transducer activity|*|0017111:nucleoside-triphosphatase activity|*|0008134:transcription factor binding|*|0000166:nucleotide binding|*|0005524:ATP binding|*|0003677:DNA binding|*|0003700:transcription factor activity	0000160:two-component signal transduction system (phosphorelay)|*|0006350:transcription|*|0006355:regulation of transcription, DNA-dependent|*|0045449:regulation of transcription|*|0007165:signal transduction	0005622:intracellular	1001	19
Q8I206	PFD0090c	Putative uncharacterized protein;	x	x	x	P0ACU2	rutR	HTH-type transcriptional regulator rutR;	0016563:transcription activator activity|*|0016566:specific transcriptional repressor activity|*|0030528:transcription regulator activity|*|0003677:DNA binding|*|0003700:transcription factor activity|*|0016564:transcription repressor activity	0032582:negative regulation of gene-specific transcription|*|0043193:positive regulation of gene-specific transcription|*|0016481:negative regulation of transcription|*|0045449:regulation of transcription|*|0006350:transcription|*|0006355:regulation of transcription, DNA-dependent	x	256	19
Q8IEC5	PF13_0106	Putative uncharacterized protein;	x	x	x	P77700	yahB	Uncharacterized HTH-type transcriptional regulator yahB;	0003700:transcription factor activity|*|0003677:DNA binding	0006355:regulation of transcription, DNA-dependent|*|0006350:transcription|*|0045449:regulation of transcription	x	1001	19
Q8IL69	PF14_0380	Putative uncharacterized protein;	x	x	x	P0AGA6	uhpA	Transcriptional regulatory protein uhpA;	0003677:DNA binding|*|0003700:transcription factor activity|*|0043565:sequence-specific DNA binding|*|0000156:two-component response regulator activity|*|0005515:protein binding	0006355:regulation of transcription, DNA-dependent|*|0000160:two-component signal transduction system (phosphorelay)|*|0006810:transport|*|0006350:transcription|*|0008643:carbohydrate transport|*|0045449:regulation of transcription	0005737:cytoplasm|*|0005622:intracellular	1001	19
Q8ILR8	PF14_0176	Putative uncharacterized protein;	x	x	x	P0AEL8	fimZ	Fimbriae Z protein;	0043565:sequence-specific DNA binding|*|0003677:DNA binding|*|0003700:transcription factor activity|*|0000156:two-component response regulator activity	0006355:regulation of transcription, DNA-dependent|*|0045449:regulation of transcription|*|0000160:two-component signal transduction system (phosphorelay)|*|0006350:transcription	0005622:intracellular|*|0005737:cytoplasm	1001	19
Q8III1	PF11_0193	Conserved Plasmodium protein;	0005509:calcium ion binding	x	x	P06993	malT	HTH-type transcriptional regulator malT;	0003700:transcription factor activity|*|0003677:DNA binding|*|0043565:sequence-specific DNA binding|*|0005488:binding|*|0005524:ATP binding|*|0000166:nucleotide binding|*|0000156:two-component response regulator activity	0045449:regulation of transcription|*|0006355:regulation of transcription, DNA-dependent|*|0005975:carbohydrate metabolic process|*|0000160:two-component signal transduction system (phosphorelay)|*|0006350:transcription	0005622:intracellular	1001	19
Q8III3	PF11_0191	Pre-RNA processing ribonucleoprotein, putative;	0003676:nucleic acid binding	x	0030529:ribonucleoprotein complex	P24255	rpoN	RNA polymerase sigma-54 factor;	0003899:DNA-directed RNA polymerase activity|*|0003677:DNA binding|*|0016987:sigma factor activity|*|0016779:nucleotidyltransferase activity|*|0016740:transferase activity|*|0003700:transcription factor activity	0006355:regulation of transcription, DNA-dependent|*|0006352:transcription initiation|*|0006525:arginine metabolic process|*|0045449:regulation of transcription|*|0006350:transcription	x	1001	19
Q8IIP2	PF11_0127	Conserved Plasmodium protein;	0004674:protein serine/threonine kinase activity|*|0005524:ATP binding|*|0004672:protein kinase activity	0006468:protein amino acid phosphorylation	x	P0ACM5	yegW	Uncharacterized HTH-type transcriptional regulator yegW;	0030528:transcription regulator activity|*|0003700:transcription factor activity|*|0003677:DNA binding|*|0005515:protein binding	0045449:regulation of transcription|*|0006350:transcription|*|0006355:regulation of transcription, DNA-dependent	0005622:intracellular	1001	19
Q8IJH7	PF10_0221	GcpE protein;	0046429:4-hydroxy-3-methylbut-2-en-1-yl diphosphate synthase activity|*|0005506:iron ion binding|*|0016491:oxidoreductase activity	0055114:oxidation reduction|*|0044237:cellular metabolic process|*|0016114:terpenoid biosynthetic process|*|0008299:isoprenoid biosynthetic process	x	P0ACN4	allR	HTH-type transcriptional repressor AllR;	0016564:transcription repressor activity|*|0003700:transcription factor activity|*|0003677:DNA binding|*|0016566:specific transcriptional repressor activity	0006350:transcription|*|0045449:regulation of transcription|*|0032582:negative regulation of gene-specific transcription|*|0006355:regulation of transcription, DNA-dependent	x	1001	19
O77394	PFC0700c	Putative uncharacterized protein;	x	x	x	P0AGB3	rpoH	RNA polymerase sigma-32 factor;	0003677:DNA binding|*|0016987:sigma factor activity|*|0003700:transcription factor activity|*|0008270:zinc ion binding	0006352:transcription initiation|*|0006350:transcription|*|0045449:regulation of transcription|*|0006355:regulation of transcription, DNA-dependent|*|0009408:response to heat|*|0006950:response to stress	x	109	20
Q8II32	PF11_0342	Conserved Plasmodium protein;	x	x	x	P0ACP1	fruR	Fructose repressor;	0003677:DNA binding|*|0003700:transcription factor activity	0045449:regulation of transcription|*|0006355:regulation of transcription, DNA-dependent|*|0006350:transcription|*|0009750:response to fructose stimulus	0005622:intracellular	1001	20
Q8I0V2	PFL1725w	ATP synthase subunit beta;	0016820:hydrolase activity, acting on acid anhydrides, catalyzing transmembrane movement of substances|*|0046933:hydrogen ion transporting ATP synthase activity, rotational mechanism|*|0046961:proton-transporting ATPase activity, rotational mechanism|*|0016787:hydrolase activity|*|0005524:ATP binding|*|0000166:nucleotide binding|*|0008553:hydrogen-exporting ATPase activity, phosphorylative mechan…	0015986:ATP synthesis coupled proton transport|*|0015992:proton transport|*|0006810:transport|*|0006754:ATP biosynthetic process|*|0046034:ATP metabolic process|*|0042777:plasma membrane ATP synthesis coupled proton transport|*|0006811:ion transport	0033178:proton-transporting two-sector ATPase complex, catalytic domain|*|0045261:proton-transporting ATP synthase complex, catalytic core F(1)|*|0016469:proton-transporting two-sector ATPase complex	P0ACT2	envR	Probable acrEF/envCD operon repressor;	0003677:DNA binding|*|0003700:transcription factor activity|*|0016564:transcription repressor activity|*|0016566:specific transcriptional repressor activity|*|0030528:transcription regulator activity|*|0005515:protein binding	0006355:regulation of transcription, DNA-dependent|*|0045449:regulation of transcription|*|0006350:transcription|*|0032582:negative regulation of gene-specific transcription	x	1001	20
Q8I4Q6	PFL2550w	DNAJ domain protein, putative;	0031072:heat shock protein binding	x	x	P52133	yfjR	Uncharacterized HTH-type transcriptional regulator yfjR;	0003677:DNA binding|*|0003700:transcription factor activity	0006355:regulation of transcription, DNA-dependent|*|0006350:transcription|*|0045449:regulation of transcription	0005622:intracellular	1001	20
Q8IBT2	MAL7P1.81	Eukaryotic translation initiation factor 3 37.28 kDa subunit, putative;	0003743:translation initiation factor activity	x	x	P06993	malT	HTH-type transcriptional regulator malT;	0003700:transcription factor activity|*|0003677:DNA binding|*|0043565:sequence-specific DNA binding|*|0005488:binding|*|0005524:ATP binding|*|0000166:nucleotide binding|*|0000156:two-component response regulator activity	0045449:regulation of transcription|*|0006355:regulation of transcription, DNA-dependent|*|0005975:carbohydrate metabolic process|*|0000160:two-component signal transduction system (phosphorelay)|*|0006350:transcription	0005622:intracellular	1001	20
Q8IBU4	PF07_0062	GTP-binding translation elongation factor tu family protein, putative;	0003746:translation elongation factor activity|*|0003924:GTPase activity|*|0005525:GTP binding|*|0000166:nucleotide binding	x	x	P30958	mfd	Transcription-repair-coupling factor;	0003700:transcription factor activity|*|0000166:nucleotide binding|*|0008026:ATP-dependent helicase activity|*|0003676:nucleic acid binding|*|0004386:helicase activity|*|0016787:hydrolase activity|*|0003684:damaged DNA binding|*|0005524:ATP binding|*|0003677:DNA binding|*|0005515:protein binding	0006974:response to DNA damage stimulus|*|0006281:DNA repair|*|0006355:regulation of transcription, DNA-dependent|*|0000716:transcription-coupled nucleotide-excision repair, DNA damage recognition	x	44	20
Q8ILF0	PF14_0294	Mitogen-activated protein kinase 1;	0004674:protein serine/threonine kinase activity|*|0005524:ATP binding|*|0004672:protein kinase activity|*|0004707:MAP kinase activity|*|0016740:transferase activity|*|0000166:nucleotide binding|*|0016301:kinase activity	0006468:protein amino acid phosphorylation	x	P0ACK2	agaR	Putative aga operon transcriptional repressor;	0003700:transcription factor activity|*|0003677:DNA binding	0006350:transcription|*|0045449:regulation of transcription|*|0006355:regulation of transcription, DNA-dependent	0005622:intracellular	1001	20
Q8I2X4	PFI0875w	Heat shock protein 70 (HSP70) homologue;	0005524:ATP binding|*|0000166:nucleotide binding	0006950:response to stress	x	P0AFF6	nusA	Transcription elongation protein nusA;	0003723:RNA binding|*|0005515:protein binding|*|0030528:transcription regulator activity|*|0003700:transcription factor activity|*|0000166:nucleotide binding|*|0003677:DNA binding	0031554:regulation of transcription termination|*|0045449:regulation of transcription|*|0006350:transcription|*|0006353:transcription termination|*|0031564:transcription antitermination|*|0006281:DNA repair|*|0006950:response to stress	x	1001	21
Q8IEJ0	MAL13P1.61	Putative uncharacterized protein;	x	x	x	P0AGB3	rpoH	RNA polymerase sigma-32 factor;	0003677:DNA binding|*|0016987:sigma factor activity|*|0003700:transcription factor activity|*|0008270:zinc ion binding	0006352:transcription initiation|*|0006350:transcription|*|0045449:regulation of transcription|*|0006355:regulation of transcription, DNA-dependent|*|0009408:response to heat|*|0006950:response to stress	x	1001	21
Q8IIK5	PF11_0168	Moving junction protein;	x	x	x	P06993	malT	HTH-type transcriptional regulator malT;	0003700:transcription factor activity|*|0003677:DNA binding|*|0043565:sequence-specific DNA binding|*|0005488:binding|*|0005524:ATP binding|*|0000166:nucleotide binding|*|0000156:two-component response regulator activity	0045449:regulation of transcription|*|0006355:regulation of transcription, DNA-dependent|*|0005975:carbohydrate metabolic process|*|0000160:two-component signal transduction system (phosphorelay)|*|0006350:transcription	0005622:intracellular	782	21
Q8IIQ3	PF11_0115	Conserved Plasmodium protein;	x	x	x	P77700	yahB	Uncharacterized HTH-type transcriptional regulator yahB;	0003700:transcription factor activity|*|0003677:DNA binding	0006355:regulation of transcription, DNA-dependent|*|0006350:transcription|*|0045449:regulation of transcription	x	1001	21
Q8IKG8	PF14_0637	Rhoptry protein, putative;	x	x	x	P0A8S1	iciA	Chromosome initiation inhibitor;	0016563:transcription activator activity|*|0043565:sequence-specific DNA binding|*|0003700:transcription factor activity|*|0003681:bent DNA binding|*|0016566:specific transcriptional repressor activity|*|0003677:DNA binding	0032297:negative regulation of DNA replication initiation|*|0006261:DNA-dependent DNA replication|*|0006350:transcription|*|0045449:regulation of transcription|*|0032582:negative regulation of gene-specific transcription|*|0043193:positive regulation of gene-specific transcription|*|0006355:regulation of transcription, DNA-dependent	x	1001	21
Q8IL84	PF14_0363	Metacaspase-like protein;	x	x	x	P39161	uxuR	Uxu operon transcriptional regulator;	0003677:DNA binding|*|0016564:transcription repressor activity|*|0003700:transcription factor activity	0006350:transcription|*|0006355:regulation of transcription, DNA-dependent|*|0045449:regulation of transcription	0005622:intracellular	1001	21
Q8ILX3	PF14_0120	Putative uncharacterized protein;	x	x	x	P0ACN4	allR	HTH-type transcriptional repressor AllR;	0016564:transcription repressor activity|*|0003700:transcription factor activity|*|0003677:DNA binding|*|0016566:specific transcriptional repressor activity	0006350:transcription|*|0045449:regulation of transcription|*|0032582:negative regulation of gene-specific transcription|*|0006355:regulation of transcription, DNA-dependent	x	1001	21
Q8I597	PFL1565c	CG2-related protein, putative;	0016740:transferase activity	x	x	P0ACM5	yegW	Uncharacterized HTH-type transcriptional regulator yegW;	0030528:transcription regulator activity|*|0003700:transcription factor activity|*|0003677:DNA binding|*|0005515:protein binding	0045449:regulation of transcription|*|0006350:transcription|*|0006355:regulation of transcription, DNA-dependent	0005622:intracellular	1001	21
O96235	PFB0710c	Conserved Plasmodium protein;	x	x	x	P24255	rpoN	RNA polymerase sigma-54 factor;	0003899:DNA-directed RNA polymerase activity|*|0003677:DNA binding|*|0016987:sigma factor activity|*|0016779:nucleotidyltransferase activity|*|0016740:transferase activity|*|0003700:transcription factor activity	0006355:regulation of transcription, DNA-dependent|*|0006352:transcription initiation|*|0006525:arginine metabolic process|*|0045449:regulation of transcription|*|0006350:transcription	x	1001	22
O96275	PFB0915w	Liver stage antigen 3;	x	x	x	P0ACN4	allR	HTH-type transcriptional repressor AllR;	0016564:transcription repressor activity|*|0003700:transcription factor activity|*|0003677:DNA binding|*|0016566:specific transcriptional repressor activity	0006350:transcription|*|0045449:regulation of transcription|*|0032582:negative regulation of gene-specific transcription|*|0006355:regulation of transcription, DNA-dependent	x	1001	22
Q8I4T6	PFL2390c	Conserved Plasmodium protein;	x	x	x	P06993	malT	HTH-type transcriptional regulator malT;	0003700:transcription factor activity|*|0003677:DNA binding|*|0043565:sequence-specific DNA binding|*|0005488:binding|*|0005524:ATP binding|*|0000166:nucleotide binding|*|0000156:two-component response regulator activity	0045449:regulation of transcription|*|0006355:regulation of transcription, DNA-dependent|*|0005975:carbohydrate metabolic process|*|0000160:two-component signal transduction system (phosphorelay)|*|0006350:transcription	0005622:intracellular	1001	22
Q8IK01	PF10_0039	Membrane skeletal protein IMC1-related;	x	x	x	P0AF20	nagC	N-acetylglucosamine repressor;	0003700:transcription factor activity|*|0003677:DNA binding	0006350:transcription|*|0045449:regulation of transcription|*|0005975:carbohydrate metabolic process|*|0006355:regulation of transcription, DNA-dependent	0005622:intracellular	1.6	22
Q8IK14	PF10_0026	Tryptophan-rich antigen 3, putative;	x	x	x	P0AGB3	rpoH	RNA polymerase sigma-32 factor;	0003677:DNA binding|*|0016987:sigma factor activity|*|0003700:transcription factor activity|*|0008270:zinc ion binding	0006352:transcription initiation|*|0006350:transcription|*|0045449:regulation of transcription|*|0006355:regulation of transcription, DNA-dependent|*|0009408:response to heat|*|0006950:response to stress	x	8	22
Q8ILJ1	PF14_0252	Putative uncharacterized protein;	x	x	x	P38035	rtcR	Transcriptional regulatory protein rtcR;	0017111:nucleoside-triphosphatase activity|*|0005524:ATP binding|*|0003700:transcription factor activity|*|0003677:DNA binding|*|0008134:transcription factor binding|*|0016563:transcription activator activity|*|0000166:nucleotide binding	0045449:regulation of transcription|*|0000160:two-component signal transduction system (phosphorelay)|*|0006350:transcription|*|0006355:regulation of transcription, DNA-dependent|*|0043193:positive regulation of gene-specific transcription	0005622:intracellular	1001	22
Q8I0X2	PFL2570w	Acyl-CoA synthetase, PfACS3;	0016874:ligase activity|*|0004467:long-chain-fatty-acid-CoA ligase activity|*|0003824:catalytic activity	0008152:metabolic process	x	P0ACT2	envR	Probable acrEF/envCD operon repressor;	0003677:DNA binding|*|0003700:transcription factor activity|*|0016564:transcription repressor activity|*|0016566:specific transcriptional repressor activity|*|0030528:transcription regulator activity|*|0005515:protein binding	0006355:regulation of transcription, DNA-dependent|*|0045449:regulation of transcription|*|0006350:transcription|*|0032582:negative regulation of gene-specific transcription	x	1001	22
Q8I643	PFL0005w	Erythrocyte membrane protein 1, PfEMP1;	0004872:receptor activity	0009405:pathogenesis	0016021:integral to membrane	P0ACK8	fucR	L-fucose operon activator;	0003700:transcription factor activity|*|0003677:DNA binding	0006004:fucose metabolic process|*|0005975:carbohydrate metabolic process|*|0006355:regulation of transcription, DNA-dependent|*|0006350:transcription|*|0045449:regulation of transcription	0005622:intracellular	1001	22
Q8IE45	PF13_0153	Putative uncharacterized protein;	0016787:hydrolase activity	0008152:metabolic process	x	P06134	ada	Regulatory protein ada;	0003700:transcription factor activity|*|0008168:methyltransferase activity|*|0003677:DNA binding|*|0003908:methylated-DNA-[protein]-cysteine S-methyltransferase activity|*|0016740:transferase activity|*|0046872:metal ion binding|*|0008270:zinc ion binding|*|0003824:catalytic activity|*|0043565:sequence-specific DNA binding	0006281:DNA repair|*|0006350:transcription|*|0006974:response to DNA damage stimulus|*|0006355:regulation of transcription, DNA-dependent|*|0045449:regulation of transcription	0005622:intracellular	1001	22
Q8IK12	PF10_0028	RNA binding protein, putative;	0000166:nucleotide binding|*|0003676:nucleic acid binding	x	x	P00579	rpoD	RNA polymerase sigma factor rpoD;	0003700:transcription factor activity|*|0030528:transcription regulator activity|*|0003677:DNA binding|*|0016987:sigma factor activity|*|0005515:protein binding	0006352:transcription initiation|*|0006355:regulation of transcription, DNA-dependent|*|0009408:response to heat|*|0006350:transcription|*|0045449:regulation of transcription	x	1001	22
Q8IAQ5	PF08_0115	DNAJ protein, putative;	0031072:heat shock protein binding|*|0051082:unfolded protein binding	0006457:protein folding	x	P17410	chbR	HTH-type transcriptional regulator chbR;	0003677:DNA binding|*|0005515:protein binding|*|0003700:transcription factor activity|*|0043565:sequence-specific DNA binding	0006350:transcription|*|0006355:regulation of transcription, DNA-dependent|*|0045449:regulation of transcription	0005622:intracellular	1001	23
O77326	PFC0370w	Putative uncharacterized protein;	x	x	x	P0AF20	nagC	N-acetylglucosamine repressor;	0003700:transcription factor activity|*|0003677:DNA binding	0006350:transcription|*|0045449:regulation of transcription|*|0005975:carbohydrate metabolic process|*|0006355:regulation of transcription, DNA-dependent	0005622:intracellular	1001	23
O96201	PFB0540w	Conserved Plasmodium protein;	x	x	x	P77559	ynfL	Uncharacterized HTH-type transcriptional regulator ynfL;	0003677:DNA binding|*|0003700:transcription factor activity	0045449:regulation of transcription|*|0006350:transcription|*|0006355:regulation of transcription, DNA-dependent	x	1001	23
Q7KWJ2	PFB0310c	Merozoite surface protein 4;	x	x	x	P0ACQ4	oxyR	Hydrogen peroxide-inducible genes activator;	0003700:transcription factor activity|*|0003677:DNA binding	0006350:transcription|*|0006355:regulation of transcription, DNA-dependent|*|0045449:regulation of transcription	x	1001	23
Q8I1Q1	PFD0900w	Putative uncharacterized protein;	x	x	x	P0A9Q1	arcA	Aerobic respiration control protein ArcA;	0000156:two-component response regulator activity|*|0016563:transcription activator activity|*|0016564:transcription repressor activity|*|0003700:transcription factor activity|*|0003677:DNA binding|*|0005515:protein binding	0000160:two-component signal transduction system (phosphorelay)|*|0006355:regulation of transcription, DNA-dependent|*|0006350:transcription|*|0045892:negative regulation of transcription, DNA-dependent|*|0045449:regulation of transcription|*|0045893:positive regulation of transcription, DNA-dependent	0005737:cytoplasm|*|0005622:intracellular	1001	23
Q8I1S5	PFD0785c	Putative uncharacterized protein;	x	x	x	P75989	ycgE	Uncharacterized HTH-type transcriptional regulator ycgE;	0003700:transcription factor activity|*|0016566:specific transcriptional repressor activity|*|0003677:DNA binding|*|0005515:protein binding|*|0000166:nucleotide binding	0045449:regulation of transcription|*|0032582:negative regulation of gene-specific transcription|*|0006355:regulation of transcription, DNA-dependent|*|0006350:transcription	x	487	23
Q8IBQ0	PF07_0084	Putative uncharacterized protein;	x	x	x	P0A6R3	fis	DNA-binding protein fis;	0003700:transcription factor activity|*|0003677:DNA binding|*|0043565:sequence-specific DNA binding|*|0005515:protein binding	0045449:regulation of transcription|*|0006355:regulation of transcription, DNA-dependent|*|0006350:transcription	x	1001	23
Q8II29	PF11_0346	Conserved Plasmodium protein;	x	x	x	Q06065	atoC	Acetoacetate metabolism regulatory protein AtoC;	0000166:nucleotide binding|*|0005524:ATP binding|*|0003700:transcription factor activity|*|0008134:transcription factor binding|*|0016563:transcription activator activity|*|0003677:DNA binding|*|0000156:two-component response regulator activity|*|0017111:nucleoside-triphosphatase activity	0006355:regulation of transcription, DNA-dependent|*|0043193:positive regulation of gene-specific transcription|*|0000160:two-component signal transduction system (phosphorelay)|*|0006350:transcription|*|0045449:regulation of transcription	0005737:cytoplasm|*|0005622:intracellular	1001	23
Q8II84	PF11_0290	Conserved Plasmodium protein;	x	x	x	P0AGB3	rpoH	RNA polymerase sigma-32 factor;	0003677:DNA binding|*|0016987:sigma factor activity|*|0003700:transcription factor activity|*|0008270:zinc ion binding	0006352:transcription initiation|*|0006350:transcription|*|0045449:regulation of transcription|*|0006355:regulation of transcription, DNA-dependent|*|0009408:response to heat|*|0006950:response to stress	x	1001	23
Q8IJP6	PF10_0146	Conserved Plasmodium protein;	x	x	x	P71229	hyfR	Hydrogenase-4 transcriptional activator;	0017111:nucleoside-triphosphatase activity|*|0005524:ATP binding|*|0003677:DNA binding|*|0000166:nucleotide binding|*|0008134:transcription factor binding|*|0003700:transcription factor activity	0045449:regulation of transcription|*|0006355:regulation of transcription, DNA-dependent|*|0000160:two-component signal transduction system (phosphorelay)|*|0006350:transcription	0005622:intracellular	1001	23
Q8ILC0	PF14_0325	Putative uncharacterized protein;	x	x	x	P77379	ykgD	Uncharacterized HTH-type transcriptional regulator ykgD;	0043565:sequence-specific DNA binding|*|0003677:DNA binding|*|0003700:transcription factor activity	0006355:regulation of transcription, DNA-dependent|*|0045449:regulation of transcription|*|0006350:transcription	0005622:intracellular	1001	23
Q8ILG6	PF14_0277	Coatamer protein, beta subunit, putative;	0005488:binding|*|0005198:structural molecule activity|*|0005515:protein binding	0016192:vesicle-mediated transport|*|0006886:intracellular protein transport	0030117:membrane coat|*|0030126:COPI vesicle coat	P13669	mngR	Mannosyl-D-glycerate transport/metabolism system repressor mngR;	0003700:transcription factor activity|*|0016566:specific transcriptional repressor activity|*|0003677:DNA binding|*|0030528:transcription regulator activity	0006350:transcription|*|0032582:negative regulation of gene-specific transcription|*|0045449:regulation of transcription|*|0006355:regulation of transcription, DNA-dependent	0005622:intracellular	1001	23
Q8I1Y1	PFD0235c	Putative uncharacterized protein;	x	x	x	P0ACT2	envR	Probable acrEF/envCD operon repressor;	0003677:DNA binding|*|0003700:transcription factor activity|*|0016564:transcription repressor activity|*|0016566:specific transcriptional repressor activity|*|0030528:transcription regulator activity|*|0005515:protein binding	0006355:regulation of transcription, DNA-dependent|*|0045449:regulation of transcription|*|0006350:transcription|*|0032582:negative regulation of gene-specific transcription	x	1001	24
Q8I1Y5	PFD0210c	Pbs36 homologue;	x	x	x	P24255	rpoN	RNA polymerase sigma-54 factor;	0003899:DNA-directed RNA polymerase activity|*|0003677:DNA binding|*|0016987:sigma factor activity|*|0016779:nucleotidyltransferase activity|*|0016740:transferase activity|*|0003700:transcription factor activity	0006355:regulation of transcription, DNA-dependent|*|0006352:transcription initiation|*|0006525:arginine metabolic process|*|0045449:regulation of transcription|*|0006350:transcription	x	541	24
Q8I518	PFL1975c	Conserved Plasmodium protein;	x	x	x	P0ACN4	allR	HTH-type transcriptional repressor AllR;	0016564:transcription repressor activity|*|0003700:transcription factor activity|*|0003677:DNA binding|*|0016566:specific transcriptional repressor activity	0006350:transcription|*|0045449:regulation of transcription|*|0032582:negative regulation of gene-specific transcription|*|0006355:regulation of transcription, DNA-dependent	x	1001	24
Q8IBF3	MAL7P1.170	Putative uncharacterized protein;	x	x	x	P0AEL8	fimZ	Fimbriae Z protein;	0043565:sequence-specific DNA binding|*|0003677:DNA binding|*|0003700:transcription factor activity|*|0000156:two-component response regulator activity	0006355:regulation of transcription, DNA-dependent|*|0045449:regulation of transcription|*|0000160:two-component signal transduction system (phosphorelay)|*|0006350:transcription	0005622:intracellular|*|0005737:cytoplasm	1001	24
Q8ID46	MAL13P1.333	Putative uncharacterized protein;	x	x	x	P0ACU0	ybiH	Uncharacterized HTH-type transcriptional regulator ybiH;	0003677:DNA binding|*|0030528:transcription regulator activity|*|0003700:transcription factor activity	0045449:regulation of transcription|*|0006355:regulation of transcription, DNA-dependent|*|0006350:transcription	x	1001	24
Q8I3F4	PFE1570c	Putative uncharacterized protein;	0003676:nucleic acid binding	x	0005622:intracellular	P06134	ada	Regulatory protein ada;	0003700:transcription factor activity|*|0008168:methyltransferase activity|*|0003677:DNA binding|*|0003908:methylated-DNA-[protein]-cysteine S-methyltransferase activity|*|0016740:transferase activity|*|0046872:metal ion binding|*|0008270:zinc ion binding|*|0003824:catalytic activity|*|0043565:sequence-specific DNA binding	0006281:DNA repair|*|0006350:transcription|*|0006974:response to DNA damage stimulus|*|0006355:regulation of transcription, DNA-dependent|*|0045449:regulation of transcription	0005622:intracellular	1001	24
Q8IID5	PF11_0239	Calcium-dependent protein kinase, putative;	0016301:kinase activity|*|0005509:calcium ion binding|*|0005515:protein binding|*|0005524:ATP binding|*|0004674:protein serine/threonine kinase activity|*|0004672:protein kinase activity	0006468:protein amino acid phosphorylation	x	P0A8S1	iciA	Chromosome initiation inhibitor;	0016563:transcription activator activity|*|0043565:sequence-specific DNA binding|*|0003700:transcription factor activity|*|0003681:bent DNA binding|*|0016566:specific transcriptional repressor activity|*|0003677:DNA binding	0032297:negative regulation of DNA replication initiation|*|0006261:DNA-dependent DNA replication|*|0006350:transcription|*|0045449:regulation of transcription|*|0032582:negative regulation of gene-specific transcription|*|0043193:positive regulation of gene-specific transcription|*|0006355:regulation of transcription, DNA-dependent	x	1001	24
Q8IIR0	PF11_0108	U5 snRNP-associated protein, putative;	0005488:binding	0000398:nuclear mRNA splicing, via spliceosome|*|0006396:RNA processing	0005634:nucleus|*|0005622:intracellular	P0ACS9	acrR	HTH-type transcriptional regulator AcrR;	0043565:sequence-specific DNA binding|*|0030528:transcription regulator activity|*|0008144:drug binding|*|0003700:transcription factor activity|*|0003677:DNA binding|*|0016566:specific transcriptional repressor activity|*|0005515:protein binding	0032582:negative regulation of gene-specific transcription|*|0006350:transcription|*|0042493:response to drug|*|0045449:regulation of transcription|*|0006355:regulation of transcription, DNA-dependent	x	1001	24
Q8IKV9	PF14_0492	Protein phosphatase 2b regulatory subunit, putative;	0005509:calcium ion binding	x	x	P0A6R3	fis	DNA-binding protein fis;	0003700:transcription factor activity|*|0003677:DNA binding|*|0043565:sequence-specific DNA binding|*|0005515:protein binding	0045449:regulation of transcription|*|0006355:regulation of transcription, DNA-dependent|*|0006350:transcription	x	1001	24
Q9TY98	PFB0190c	Conserved Plasmodium protein;	0005488:binding|*|0016740:transferase activity	x	x	P0AGA6	uhpA	Transcriptional regulatory protein uhpA;	0003677:DNA binding|*|0003700:transcription factor activity|*|0043565:sequence-specific DNA binding|*|0000156:two-component response regulator activity|*|0005515:protein binding	0006355:regulation of transcription, DNA-dependent|*|0000160:two-component signal transduction system (phosphorelay)|*|0006810:transport|*|0006350:transcription|*|0008643:carbohydrate transport|*|0045449:regulation of transcription	0005737:cytoplasm|*|0005622:intracellular	1001	24
Q8IBA2	MAL8P1.19	RNA helicase, putative;	0005524:ATP binding|*|0008026:ATP-dependent helicase activity|*|0003676:nucleic acid binding|*|0000166:nucleotide binding|*|0004386:helicase activity|*|0016787:hydrolase activity	x	x	P30958	mfd	Transcription-repair-coupling factor;	0003700:transcription factor activity|*|0000166:nucleotide binding|*|0008026:ATP-dependent helicase activity|*|0003676:nucleic acid binding|*|0004386:helicase activity|*|0016787:hydrolase activity|*|0003684:damaged DNA binding|*|0005524:ATP binding|*|0003677:DNA binding|*|0005515:protein binding	0006974:response to DNA damage stimulus|*|0006281:DNA repair|*|0006355:regulation of transcription, DNA-dependent|*|0000716:transcription-coupled nucleotide-excision repair, DNA damage recognition	x	2e-11	25
Q8IAM4	MAL8P1.152	Putative uncharacterized protein;	x	x	x	P33358	mlrA	HTH-type transcriptional regulator mlrA;	0003677:DNA binding|*|0000166:nucleotide binding|*|0003700:transcription factor activity	0006350:transcription|*|0006355:regulation of transcription, DNA-dependent|*|0045449:regulation of transcription	x	1001	25
Q8IIX7	PF11_0035	Plasmodium exported protein;	x	x	x	P0AGA6	uhpA	Transcriptional regulatory protein uhpA;	0003677:DNA binding|*|0003700:transcription factor activity|*|0043565:sequence-specific DNA binding|*|0000156:two-component response regulator activity|*|0005515:protein binding	0006355:regulation of transcription, DNA-dependent|*|0000160:two-component signal transduction system (phosphorelay)|*|0006810:transport|*|0006350:transcription|*|0008643:carbohydrate transport|*|0045449:regulation of transcription	0005737:cytoplasm|*|0005622:intracellular	1001	25
Q8IJD8	PF10_0260	Conserved Plasmodium protein;	x	x	x	P0ACN7	cytR	HTH-type transcriptional repressor cytR;	0005515:protein binding|*|0003677:DNA binding|*|0003700:transcription factor activity	0006355:regulation of transcription, DNA-dependent|*|0006350:transcription|*|0045449:regulation of transcription	0005622:intracellular	1001	25
Q8IK79	PF14_0727	Putative uncharacterized protein;	x	x	x	P0AE88	cpxR	Transcriptional regulatory protein cpxR;	0000156:two-component response regulator activity|*|0016566:specific transcriptional repressor activity|*|0003700:transcription factor activity|*|0016563:transcription activator activity|*|0016564:transcription repressor activity|*|0005515:protein binding|*|0003677:DNA binding	0043193:positive regulation of gene-specific transcription|*|0032582:negative regulation of gene-specific transcription|*|0006355:regulation of transcription, DNA-dependent|*|0000160:two-component signal transduction system (phosphorelay)|*|0006350:transcription|*|0045449:regulation of transcription	0005737:cytoplasm	1001	25
Q8IKH4	PF14_0631	Putative uncharacterized protein;	x	x	x	P0ACK5	deoR	Deoxyribose operon repressor;	0003700:transcription factor activity|*|0003677:DNA binding	0045449:regulation of transcription|*|0006355:regulation of transcription, DNA-dependent|*|0006350:transcription	0005622:intracellular	1001	25
Q8IKP6	PF14_0558	Putative uncharacterized protein;	x	x	x	P0AFB8	glnG	Nitrogen regulation protein NR(I);	0005524:ATP binding|*|0003700:transcription factor activity|*|0003677:DNA binding|*|0000166:nucleotide binding|*|0017111:nucleoside-triphosphatase activity|*|0008134:transcription factor binding|*|0000156:two-component response regulator activity	0000160:two-component signal transduction system (phosphorelay)|*|0006355:regulation of transcription, DNA-dependent|*|0050906:detection of stimulus involved in sensory perception|*|0006350:transcription|*|0045449:regulation of transcription|*|0009399:nitrogen fixation|*|0006807:nitrogen compound metabolic process	0005622:intracellular	1001	25
Q8IKU1	PF14_0510	p23 co-chaperone, putative;	x	x	x	P0ACQ7	tdcA	HTH-type transcriptional regulator tdcA;	0003677:DNA binding|*|0003700:transcription factor activity	0006350:transcription|*|0006355:regulation of transcription, DNA-dependent|*|0045449:regulation of transcription	x	1001	25
P27362	PFI1105w	Phosphoglycerate kinase;	0004618:phosphoglycerate kinase activity|*|0016740:transferase activity|*|0000166:nucleotide binding|*|0005524:ATP binding|*|0016301:kinase activity	0006096:glycolysis	x	P06993	malT	HTH-type transcriptional regulator malT;	0003700:transcription factor activity|*|0003677:DNA binding|*|0043565:sequence-specific DNA binding|*|0005488:binding|*|0005524:ATP binding|*|0000166:nucleotide binding|*|0000156:two-component response regulator activity	0045449:regulation of transcription|*|0006355:regulation of transcription, DNA-dependent|*|0005975:carbohydrate metabolic process|*|0000160:two-component signal transduction system (phosphorelay)|*|0006350:transcription	0005622:intracellular	1001	25
Q7KQL9	PF14_0425	Fructose-bisphosphate aldolase;	0004332:fructose-bisphosphate aldolase activity|*|0016829:lyase activity|*|0003824:catalytic activity	0008152:metabolic process|*|0006096:glycolysis	x	P77746	ybdO	Uncharacterized HTH-type transcriptional regulator ybdO;	0003677:DNA binding|*|0003700:transcription factor activity	0006355:regulation of transcription, DNA-dependent|*|0006350:transcription|*|0045449:regulation of transcription	x	1001	25
Q8I0V4	PFL1070c	Endoplasmin homolog, putative;	0005524:ATP binding|*|0051082:unfolded protein binding	0006950:response to stress|*|0006457:protein folding	0005737:cytoplasm	P0AEL8	fimZ	Fimbriae Z protein;	0043565:sequence-specific DNA binding|*|0003677:DNA binding|*|0003700:transcription factor activity|*|0000156:two-component response regulator activity	0006355:regulation of transcription, DNA-dependent|*|0045449:regulation of transcription|*|0000160:two-component signal transduction system (phosphorelay)|*|0006350:transcription	0005622:intracellular|*|0005737:cytoplasm	1001	25
Q8I3F9	PFE1545c	Formin 1, putative;	0003779:actin binding|*|0005488:binding	0016043:cellular component organization|*|0030036:actin cytoskeleton organization	x	P0ACQ0	rbsR	Ribose operon repressor;	0003700:transcription factor activity|*|0003677:DNA binding|*|0005515:protein binding	0006355:regulation of transcription, DNA-dependent|*|0006350:transcription|*|0045449:regulation of transcription	0005622:intracellular	1001	25
Q8I3Q5	PFE1030c	Phosphomethylpyrimidine kinase, putative;	0016301:kinase activity|*|0008972:phosphomethylpyrimidine kinase activity|*|0016740:transferase activity	x	x	P0A9A9	fur	Ferric uptake regulation protein;	0005515:protein binding|*|0003677:DNA binding|*|0003700:transcription factor activity|*|0008270:zinc ion binding|*|0046872:metal ion binding	0045449:regulation of transcription|*|0006350:transcription|*|0006355:regulation of transcription, DNA-dependent	0005737:cytoplasm	1001	25
Q8IBV4	MAL7P1.68	Zinc finger protein, putative;	0008270:zinc ion binding|*|0016740:transferase activity|*|0008415:acyltransferase activity|*|0046872:metal ion binding	x	x	P06134	ada	Regulatory protein ada;	0003700:transcription factor activity|*|0008168:methyltransferase activity|*|0003677:DNA binding|*|0003908:methylated-DNA-[protein]-cysteine S-methyltransferase activity|*|0016740:transferase activity|*|0046872:metal ion binding|*|0008270:zinc ion binding|*|0003824:catalytic activity|*|0043565:sequence-specific DNA binding	0006281:DNA repair|*|0006350:transcription|*|0006974:response to DNA damage stimulus|*|0006355:regulation of transcription, DNA-dependent|*|0045449:regulation of transcription	0005622:intracellular	1001	25
Q8I525	PFL1930w	Conserved Plasmodium protein;	x	x	x	P09377	rhaS	HTH-type transcriptional activator rhaS;	0003677:DNA binding|*|0043565:sequence-specific DNA binding|*|0003700:transcription factor activity	0019299:rhamnose metabolic process|*|0006355:regulation of transcription, DNA-dependent|*|0045449:regulation of transcription|*|0006350:transcription	0005622:intracellular|*|0005737:cytoplasm	1001	26
Q8IJ50	PF10_0350	Probable protein;	x	x	x	P0AGA6	uhpA	Transcriptional regulatory protein uhpA;	0003677:DNA binding|*|0003700:transcription factor activity|*|0043565:sequence-specific DNA binding|*|0000156:two-component response regulator activity|*|0005515:protein binding	0006355:regulation of transcription, DNA-dependent|*|0000160:two-component signal transduction system (phosphorelay)|*|0006810:transport|*|0006350:transcription|*|0008643:carbohydrate transport|*|0045449:regulation of transcription	0005737:cytoplasm|*|0005622:intracellular	1001	26
Q8IJS3	PF10_0119	Conserved Plasmodium protein;	x	x	x	P0ACM9	yihL	Uncharacterized HTH-type transcriptional regulator yihL;	0003677:DNA binding|*|0030528:transcription regulator activity|*|0003700:transcription factor activity	0045449:regulation of transcription|*|0006355:regulation of transcription, DNA-dependent|*|0006350:transcription	0005622:intracellular	1001	26
O96296	PFB1055c	Erythrocyte membrane protein 1, PfEMP1;	0004872:receptor activity	0009405:pathogenesis	0016021:integral to membrane	P0ACL2	exuR	Exu regulon transcriptional regulator;	0003677:DNA binding|*|0003700:transcription factor activity	0006355:regulation of transcription, DNA-dependent|*|0045449:regulation of transcription|*|0006350:transcription	0005622:intracellular	1001	26
Q8I6Z3	MAL7P1.118	PelOta protein homologue, putative;	x	0006412:translation	x	P0AEL8	fimZ	Fimbriae Z protein;	0043565:sequence-specific DNA binding|*|0003677:DNA binding|*|0003700:transcription factor activity|*|0000156:two-component response regulator activity	0006355:regulation of transcription, DNA-dependent|*|0045449:regulation of transcription|*|0000160:two-component signal transduction system (phosphorelay)|*|0006350:transcription	0005622:intracellular|*|0005737:cytoplasm	1001	26
Q8IIG7	PF11_0207	Uncharacterized protein PF11_0207;	0003674:molecular_function	0044403:symbiosis, encompassing mutualism through parasitism	0005575:cellular_component	P0A9A9	fur	Ferric uptake regulation protein;	0005515:protein binding|*|0003677:DNA binding|*|0003700:transcription factor activity|*|0008270:zinc ion binding|*|0046872:metal ion binding	0045449:regulation of transcription|*|0006350:transcription|*|0006355:regulation of transcription, DNA-dependent	0005737:cytoplasm	1001	26
Q8IJD4	PF10_0264	40S ribosomal protein SA;	0003735:structural constituent of ribosome	0006412:translation	0005737:cytoplasm|*|0005840:ribosome|*|0005622:intracellular|*|0015935:small ribosomal subunit|*|0030529:ribonucleoprotein complex	P0A6Z6	nikR	Nickel-responsive regulator;	0003677:DNA binding|*|0046872:metal ion binding|*|0005515:protein binding	0045449:regulation of transcription|*|0006355:regulation of transcription, DNA-dependent|*|0006350:transcription	x	166	26
Q7KQK2	PFL0585w	Polyubiquitin;	x	x	x	P03024	galR	HTH-type transcriptional regulator galR;	0005515:protein binding|*|0003700:transcription factor activity|*|0003677:DNA binding	0005975:carbohydrate metabolic process|*|0006012:galactose metabolic process|*|0006355:regulation of transcription, DNA-dependent|*|0045449:regulation of transcription|*|0006350:transcription	0005622:intracellular	1001	27
Q8I2T4	PFI1075w	Putative uncharacterized protein;	x	x	x	P0ACU0	ybiH	Uncharacterized HTH-type transcriptional regulator ybiH;	0003677:DNA binding|*|0030528:transcription regulator activity|*|0003700:transcription factor activity	0045449:regulation of transcription|*|0006355:regulation of transcription, DNA-dependent|*|0006350:transcription	x	1001	27
Q8I2U7	PFI1010w	Putative uncharacterized protein;	x	x	x	P15373	sohA	HtrA suppressor protein;	0019899:enzyme binding|*|0003700:transcription factor activity	0016481:negative regulation of transcription|*|0001558:regulation of cell growth	0005737:cytoplasm	1001	27
Q8I2V5	PFI0970c	TLD domain-containing protein;	x	x	x	P0A9W0	ulaR	HTH-type transcriptional regulator ulaR;	0003700:transcription factor activity|*|0016564:transcription repressor activity|*|0005515:protein binding|*|0003677:DNA binding	0006350:transcription|*|0006355:regulation of transcription, DNA-dependent|*|0045449:regulation of transcription	0005622:intracellular|*|0005737:cytoplasm	1001	27
Q8IBD5	PF08_0001	Putative uncharacterized protein 2255.m00020;	x	x	x	P77402	ydiP	Uncharacterized HTH-type transcriptional regulator ydiP;	0003677:DNA binding|*|0043565:sequence-specific DNA binding|*|0003700:transcription factor activity	0006350:transcription|*|0045449:regulation of transcription|*|0006355:regulation of transcription, DNA-dependent	0005622:intracellular	1001	27
Q8IJI5	PF10_0212a	Conserved Plasmodium protein;	x	x	x	P0ACN4	allR	HTH-type transcriptional repressor AllR;	0016564:transcription repressor activity|*|0003700:transcription factor activity|*|0003677:DNA binding|*|0016566:specific transcriptional repressor activity	0006350:transcription|*|0045449:regulation of transcription|*|0032582:negative regulation of gene-specific transcription|*|0006355:regulation of transcription, DNA-dependent	x	1001	27
O77390	PFC0720w	Putative uncharacterized protein;	x	0007067:mitosis	0000775:chromosome, centromeric region	P45544	frlR	HTH-type transcriptional regulator frlR;	0030528:transcription regulator activity|*|0005515:protein binding|*|0003677:DNA binding|*|0003700:transcription factor activity	0045449:regulation of transcription|*|0006355:regulation of transcription, DNA-dependent|*|0006350:transcription	0005622:intracellular	1001	27
Q8I3I5	PFE1405c	Eukaryotic translation initiation factor 3, subunit 6, putative;	0003743:translation initiation factor activity	x	x	P0ACH8	melR	Melibiose operon regulatory protein;	0003677:DNA binding|*|0043565:sequence-specific DNA binding|*|0003700:transcription factor activity	0045449:regulation of transcription|*|0006355:regulation of transcription, DNA-dependent|*|0006350:transcription	0005622:intracellular	506	27
Q8IAM8	PF08_0129	Serine/threonine-protein phosphatase;	0005506:iron ion binding|*|0016787:hydrolase activity|*|0004721:phosphoprotein phosphatase activity	x	x	P0AGA6	uhpA	Transcriptional regulatory protein uhpA;	0003677:DNA binding|*|0003700:transcription factor activity|*|0043565:sequence-specific DNA binding|*|0000156:two-component response regulator activity|*|0005515:protein binding	0006355:regulation of transcription, DNA-dependent|*|0000160:two-component signal transduction system (phosphorelay)|*|0006810:transport|*|0006350:transcription|*|0008643:carbohydrate transport|*|0045449:regulation of transcription	0005737:cytoplasm|*|0005622:intracellular	1001	27
Q8IDR3	PF13_0233	Myosin-A;	0003774:motor activity|*|0005524:ATP binding|*|0003779:actin binding|*|0000166:nucleotide binding	x	0016459:myosin complex|*|0005886:plasma membrane|*|0016020:membrane	P77730	ydcR	Uncharacterized HTH-type transcriptional regulator ydcR;	0003824:catalytic activity|*|0030170:pyridoxal phosphate binding|*|0003677:DNA binding|*|0003700:transcription factor activity|*|0016769:transferase activity, transferring nitrogenous groups|*|0016740:transferase activity|*|0005515:protein binding|*|0008483:transaminase activity	0045449:regulation of transcription|*|0006355:regulation of transcription, DNA-dependent|*|0009058:biosynthetic process|*|0006350:transcription	0005622:intracellular	1001	27
Q8IHT4	PF11_0443	DNAJ protein, putative;	0031072:heat shock protein binding	x	x	P37641	yhjC	Uncharacterized HTH-type transcriptional regulator yhjC;	0003700:transcription factor activity|*|0005515:protein binding|*|0003677:DNA binding	0006350:transcription|*|0006355:regulation of transcription, DNA-dependent|*|0045449:regulation of transcription	x	1001	27
Q8IKV7	PF14_0494	Ribosome biogenesis protein tsr1, putative;	x	0042254:ribosome biogenesis	0005634:nucleus	Q57083	perR	HTH-type transcriptional regulator perR;	0003677:DNA binding|*|0003700:transcription factor activity	0045449:regulation of transcription|*|0006350:transcription|*|0006355:regulation of transcription, DNA-dependent	x	1001	27
Q8I5F2	PFL1280w	RAP protein, putative;	x	x	x	P0A6R3	fis	DNA-binding protein fis;	0003700:transcription factor activity|*|0003677:DNA binding|*|0043565:sequence-specific DNA binding|*|0005515:protein binding	0045449:regulation of transcription|*|0006355:regulation of transcription, DNA-dependent|*|0006350:transcription	x	1001	28
Q8IL08	PF14_0442	Putative uncharacterized protein;	x	x	x	P31449	yidL	Uncharacterized HTH-type transcriptional regulator yidL;	0043565:sequence-specific DNA binding|*|0003677:DNA binding|*|0003700:transcription factor activity	0045449:regulation of transcription|*|0006355:regulation of transcription, DNA-dependent|*|0006350:transcription	0005622:intracellular	702	28
Q8I0U8	PFI1475w	Merozoite surface protein 1;	x	0009405:pathogenesis	0016020:membrane	P45544	frlR	HTH-type transcriptional regulator frlR;	0030528:transcription regulator activity|*|0005515:protein binding|*|0003677:DNA binding|*|0003700:transcription factor activity	0045449:regulation of transcription|*|0006355:regulation of transcription, DNA-dependent|*|0006350:transcription	0005622:intracellular	1001	28
Q8I2E3	PFI1830c	Erythrocyte membrane protein 1, PfEMP1;	0020037:heme binding|*|0005506:iron ion binding|*|0009055:electron carrier activity|*|0004872:receptor activity	0009405:pathogenesis	0016021:integral to membrane	P0ACQ7	tdcA	HTH-type transcriptional regulator tdcA;	0003677:DNA binding|*|0003700:transcription factor activity	0006350:transcription|*|0006355:regulation of transcription, DNA-dependent|*|0045449:regulation of transcription	x	1001	28
Q8I3T4	PFE0870w	Transcriptional regulator, putative;	x	0009987:cellular process	x	P15373	sohA	HtrA suppressor protein;	0019899:enzyme binding|*|0003700:transcription factor activity	0016481:negative regulation of transcription|*|0001558:regulation of cell growth	0005737:cytoplasm	1001	28
Q8I608	PFL0185c	Nucleosome assembly protein 1, putative;	x	0006334:nucleosome assembly	0005634:nucleus	P30958	mfd	Transcription-repair-coupling factor;	0003700:transcription factor activity|*|0000166:nucleotide binding|*|0008026:ATP-dependent helicase activity|*|0003676:nucleic acid binding|*|0004386:helicase activity|*|0016787:hydrolase activity|*|0003684:damaged DNA binding|*|0005524:ATP binding|*|0003677:DNA binding|*|0005515:protein binding	0006974:response to DNA damage stimulus|*|0006281:DNA repair|*|0006355:regulation of transcription, DNA-dependent|*|0000716:transcription-coupled nucleotide-excision repair, DNA damage recognition	x	1001	28
Q8I6Z2	PF07_0123	mRNA (N6-adenosine)-methyltransferase, putative;	0008168:methyltransferase activity|*|0016422:mRNA (2'-O-methyladenosine-N6-)-methyltransferase activity|*|0016740:transferase activity	0006139:nucleobase, nucleoside, nucleotide and nucleic acid metabolic process	x	P71229	hyfR	Hydrogenase-4 transcriptional activator;	0017111:nucleoside-triphosphatase activity|*|0005524:ATP binding|*|0003677:DNA binding|*|0000166:nucleotide binding|*|0008134:transcription factor binding|*|0003700:transcription factor activity	0045449:regulation of transcription|*|0006355:regulation of transcription, DNA-dependent|*|0000160:two-component signal transduction system (phosphorelay)|*|0006350:transcription	0005622:intracellular	1001	28
Q8IEN8	PF13_0041	Putative uncharacterized protein;	x	0006886:intracellular protein transport	x	P0ACQ0	rbsR	Ribose operon repressor;	0003700:transcription factor activity|*|0003677:DNA binding|*|0005515:protein binding	0006355:regulation of transcription, DNA-dependent|*|0006350:transcription|*|0045449:regulation of transcription	0005622:intracellular	1001	28
Q8IJA9	PF10_0289	Adenosine deaminase, putative;	0019239:deaminase activity	0009168:purine ribonucleoside monophosphate biosynthetic process	x	P33234	adiY	HTH-type transcriptional regulator AdiY;	0043565:sequence-specific DNA binding|*|0003700:transcription factor activity|*|0003677:DNA binding|*|0005515:protein binding|*|0016563:transcription activator activity	0006350:transcription|*|0043193:positive regulation of gene-specific transcription|*|0045449:regulation of transcription|*|0006355:regulation of transcription, DNA-dependent	0005622:intracellular	1001	28
Q8IJP2	PF10_0150	Methionine aminopeptidase;	0050897:cobalt ion binding|*|0016787:hydrolase activity|*|0046872:metal ion binding|*|0008233:peptidase activity|*|0004177:aminopeptidase activity|*|0008235:metalloexopeptidase activity	0009987:cellular process|*|0006508:proteolysis	x	P77721	ydjF	Uncharacterized HTH-type transcriptional regulator ydjF;	0003677:DNA binding|*|0005515:protein binding|*|0003700:transcription factor activity	0006355:regulation of transcription, DNA-dependent|*|0045449:regulation of transcription|*|0006350:transcription	0005622:intracellular	1001	28
Q8I1V1	PFD0665c	26S proteasome AAA-ATPase subunit RPT3, putative;	0000166:nucleotide binding|*|0016787:hydrolase activity|*|0005524:ATP binding|*|0017111:nucleoside-triphosphatase activity	0030163:protein catabolic process	0005737:cytoplasm|*|0000502:proteasome complex	P30958	mfd	Transcription-repair-coupling factor;	0003700:transcription factor activity|*|0000166:nucleotide binding|*|0008026:ATP-dependent helicase activity|*|0003676:nucleic acid binding|*|0004386:helicase activity|*|0016787:hydrolase activity|*|0003684:damaged DNA binding|*|0005524:ATP binding|*|0003677:DNA binding|*|0005515:protein binding	0006974:response to DNA damage stimulus|*|0006281:DNA repair|*|0006355:regulation of transcription, DNA-dependent|*|0000716:transcription-coupled nucleotide-excision repair, DNA damage recognition	x	1001	29
Q8I398	PFI0250c	Putative uncharacterized protein;	x	x	x	P77245	murR	HTH-type transcriptional regulator murR;	0003700:transcription factor activity|*|0016566:specific transcriptional repressor activity|*|0003677:DNA binding|*|0005529:sugar binding	0032582:negative regulation of gene-specific transcription|*|0005975:carbohydrate metabolic process|*|0006355:regulation of transcription, DNA-dependent|*|0006350:transcription|*|0045449:regulation of transcription	x	1001	29
Q8I618	PFL0135w	Conserved Plasmodium protein;	x	x	0005634:nucleus	P10805	envY	Porin thermoregulatory protein envY;	0003677:DNA binding|*|0003700:transcription factor activity|*|0043565:sequence-specific DNA binding	0006355:regulation of transcription, DNA-dependent|*|0006350:transcription|*|0045449:regulation of transcription	0005622:intracellular	297	29
Q8IE35	PF13_0161	Putative uncharacterized protein;	x	x	x	P24255	rpoN	RNA polymerase sigma-54 factor;	0003899:DNA-directed RNA polymerase activity|*|0003677:DNA binding|*|0016987:sigma factor activity|*|0016779:nucleotidyltransferase activity|*|0016740:transferase activity|*|0003700:transcription factor activity	0006355:regulation of transcription, DNA-dependent|*|0006352:transcription initiation|*|0006525:arginine metabolic process|*|0045449:regulation of transcription|*|0006350:transcription	x	1001	29
Q8IEN7	PF13_0042	Fork head domain protein, putative;	x	x	x	P09378	rhaR	HTH-type transcriptional activator rhaR;	0003700:transcription factor activity|*|0043565:sequence-specific DNA binding|*|0003677:DNA binding	0006355:regulation of transcription, DNA-dependent|*|0006350:transcription|*|0045449:regulation of transcription|*|0019299:rhamnose metabolic process	0005737:cytoplasm|*|0005622:intracellular	1001	29
Q8ILA3	PF14_0342	Putative uncharacterized protein;	x	x	x	Q06065	atoC	Acetoacetate metabolism regulatory protein AtoC;	0000166:nucleotide binding|*|0005524:ATP binding|*|0003700:transcription factor activity|*|0008134:transcription factor binding|*|0016563:transcription activator activity|*|0003677:DNA binding|*|0000156:two-component response regulator activity|*|0017111:nucleoside-triphosphatase activity	0006355:regulation of transcription, DNA-dependent|*|0043193:positive regulation of gene-specific transcription|*|0000160:two-component signal transduction system (phosphorelay)|*|0006350:transcription|*|0045449:regulation of transcription	0005737:cytoplasm|*|0005622:intracellular	1001	29
P62203	PF14_0323	Calmodulin;	0005509:calcium ion binding	x	x	P38035	rtcR	Transcriptional regulatory protein rtcR;	0017111:nucleoside-triphosphatase activity|*|0005524:ATP binding|*|0003700:transcription factor activity|*|0003677:DNA binding|*|0008134:transcription factor binding|*|0016563:transcription activator activity|*|0000166:nucleotide binding	0045449:regulation of transcription|*|0000160:two-component signal transduction system (phosphorelay)|*|0006350:transcription|*|0006355:regulation of transcription, DNA-dependent|*|0043193:positive regulation of gene-specific transcription	0005622:intracellular	1001	29
Q8I3Z5	PFE0545c	Translationally-controlled tumor protein homolog;	0005509:calcium ion binding	x	0005737:cytoplasm	P77721	ydjF	Uncharacterized HTH-type transcriptional regulator ydjF;	0003677:DNA binding|*|0005515:protein binding|*|0003700:transcription factor activity	0006355:regulation of transcription, DNA-dependent|*|0045449:regulation of transcription|*|0006350:transcription	0005622:intracellular	1001	29
Q8I5Y4	PFL0305c	IMP-specific 5'-nucleotidase;	0016791:phosphatase activity|*|0000287:magnesium ion binding	0009117:nucleotide metabolic process	x	P45544	frlR	HTH-type transcriptional regulator frlR;	0030528:transcription regulator activity|*|0005515:protein binding|*|0003677:DNA binding|*|0003700:transcription factor activity	0045449:regulation of transcription|*|0006355:regulation of transcription, DNA-dependent|*|0006350:transcription	0005622:intracellular	1001	29
Q8I6U4	PF11_0165	Falcipain-2A;	0008233:peptidase activity|*|0008234:cysteine-type peptidase activity|*|0016787:hydrolase activity|*|0004197:cysteine-type endopeptidase activity	0006508:proteolysis	x	P09546	putA	Bifunctional protein putA;	0003842:1-pyrroline-5-carboxylate dehydrogenase activity|*|0004657:proline dehydrogenase activity|*|0016491:oxidoreductase activity|*|0003677:DNA binding|*|0005515:protein binding|*|0003700:transcription factor activity|*|0050660:FAD binding|*|0016566:specific transcriptional repressor activity|*|0003824:catalytic activity|*|0010843:promoter binding	0008152:metabolic process|*|0010133:proline catabolic process to glutamate|*|0055114:oxidation reduction|*|0006537:glutamate biosynthetic process|*|0045449:regulation of transcription|*|0006350:transcription|*|0006561:proline biosynthetic process|*|0006560:proline metabolic process|*|0006562:proline catabolic process	x	1001	29
Q8IE77	PF13_0137	Putative uncharacterized protein;	0004066:asparagine synthase (glutamine-hydrolyzing) activity	0006529:asparagine biosynthetic process	x	P0A6R3	fis	DNA-binding protein fis;	0003700:transcription factor activity|*|0003677:DNA binding|*|0043565:sequence-specific DNA binding|*|0005515:protein binding	0045449:regulation of transcription|*|0006355:regulation of transcription, DNA-dependent|*|0006350:transcription	x	1001	29
Q8IAU1	PF08_0096	RNA helicase, putative;	0016787:hydrolase activity|*|0000166:nucleotide binding|*|0004386:helicase activity|*|0005524:ATP binding|*|0008026:ATP-dependent helicase activity|*|0003676:nucleic acid binding	x	x	P30958	mfd	Transcription-repair-coupling factor;	0003700:transcription factor activity|*|0000166:nucleotide binding|*|0008026:ATP-dependent helicase activity|*|0003676:nucleic acid binding|*|0004386:helicase activity|*|0016787:hydrolase activity|*|0003684:damaged DNA binding|*|0005524:ATP binding|*|0003677:DNA binding|*|0005515:protein binding	0006974:response to DNA damage stimulus|*|0006281:DNA repair|*|0006355:regulation of transcription, DNA-dependent|*|0000716:transcription-coupled nucleotide-excision repair, DNA damage recognition	x	2e-10	30
Q8I4U7	PFL2335w	Conserved Plasmodium protein;	x	x	x	P69405	rcsA	Colanic acid capsular biosynthesis activation protein A;	0043565:sequence-specific DNA binding|*|0016564:transcription repressor activity|*|0016563:transcription activator activity|*|0000156:two-component response regulator activity|*|0003677:DNA binding|*|0003700:transcription factor activity	0006350:transcription|*|0050896:response to stimulus|*|0006355:regulation of transcription, DNA-dependent|*|0045449:regulation of transcription|*|0000160:two-component signal transduction system (phosphorelay)	0005622:intracellular	1001	30
Q8IDX2	PF13_0200	Putative uncharacterized protein;	x	x	x	P45544	frlR	HTH-type transcriptional regulator frlR;	0030528:transcription regulator activity|*|0005515:protein binding|*|0003677:DNA binding|*|0003700:transcription factor activity	0045449:regulation of transcription|*|0006355:regulation of transcription, DNA-dependent|*|0006350:transcription	0005622:intracellular	1001	30
Q8IJG2	PF10_0236	Conserved Plasmodium protein;	x	x	x	P33234	adiY	HTH-type transcriptional regulator AdiY;	0043565:sequence-specific DNA binding|*|0003700:transcription factor activity|*|0003677:DNA binding|*|0005515:protein binding|*|0016563:transcription activator activity	0006350:transcription|*|0043193:positive regulation of gene-specific transcription|*|0045449:regulation of transcription|*|0006355:regulation of transcription, DNA-dependent	0005622:intracellular	1001	30
Q8ILU2	PF14_0152	Putative uncharacterized protein;	x	x	x	P0ACR7	yfeR	Uncharacterized HTH-type transcriptional regulator yfeR;	0003700:transcription factor activity|*|0003677:DNA binding	0006355:regulation of transcription, DNA-dependent|*|0045449:regulation of transcription|*|0006350:transcription	x	1001	30
Q8I261	PFA_0400c	Beta3 proteasome subunit, putative;	0016787:hydrolase activity|*|0004298:threonine-type endopeptidase activity	0051603:proteolysis involved in cellular protein catabolic process	0000502:proteasome complex|*|0005839:proteasome core complex	P0A6D0	argR	Arginine repressor;	0003700:transcription factor activity|*|0003677:DNA binding	0006526:arginine biosynthetic process|*|0045449:regulation of transcription|*|0006355:regulation of transcription, DNA-dependent|*|0006350:transcription|*|0006310:DNA recombination|*|0008652:amino acid biosynthetic process|*|0042150:plasmid recombination	0005737:cytoplasm	1001	30
Q8I3J9	PFE1325w	Putative uncharacterized protein;	0016740:transferase activity	x	x	P0ACP1	fruR	Fructose repressor;	0003677:DNA binding|*|0003700:transcription factor activity	0045449:regulation of transcription|*|0006355:regulation of transcription, DNA-dependent|*|0006350:transcription|*|0009750:response to fructose stimulus	0005622:intracellular	1001	30
Q8I406	PFE0485w	Phosphatidylinositol 4-kinase, putative;	0016301:kinase activity|*|0005488:binding|*|0016773:phosphotransferase activity, alcohol group as acceptor|*|0004430:1-phosphatidylinositol 4-kinase activity|*|0016740:transferase activity|*|0004428:inositol or phosphatidylinositol kinase activity	0048015:phosphoinositide-mediated signaling|*|0046854:phosphoinositide phosphorylation	x	P77333	ycjZ	Uncharacterized HTH-type transcriptional regulator ycjZ;	0003677:DNA binding|*|0003700:transcription factor activity	0045449:regulation of transcription|*|0006350:transcription|*|0006355:regulation of transcription, DNA-dependent	x	1001	30
Q8I5X8	PFL0335c	Eukaryotic translation initiation factor 5, putative;	0003743:translation initiation factor activity	0006413:translational initiation	x	P77245	murR	HTH-type transcriptional regulator murR;	0003700:transcription factor activity|*|0016566:specific transcriptional repressor activity|*|0003677:DNA binding|*|0005529:sugar binding	0032582:negative regulation of gene-specific transcription|*|0005975:carbohydrate metabolic process|*|0006355:regulation of transcription, DNA-dependent|*|0006350:transcription|*|0045449:regulation of transcription	x	1001	30
Q8IAR7	MAL8P1.125	Tyrosyl-tRNA synthetase, putative;	0005524:ATP binding|*|0004812:aminoacyl-tRNA ligase activity|*|0016874:ligase activity|*|0000166:nucleotide binding|*|0004831:tyrosine-tRNA ligase activity	0006418:tRNA aminoacylation for protein translation|*|0006412:translation|*|0006437:tyrosyl-tRNA aminoacylation	0005737:cytoplasm	P37639	gadX	HTH-type transcriptional regulator gadX;	0003700:transcription factor activity|*|0016563:transcription activator activity|*|0003677:DNA binding|*|0043565:sequence-specific DNA binding	0006355:regulation of transcription, DNA-dependent|*|0045449:regulation of transcription|*|0006350:transcription	0005622:intracellular	1001	30
Q8IIV3	PF11_0060	Calcium/calmodulin-dependent protein kinase, putative;	0016301:kinase activity|*|0004672:protein kinase activity|*|0005524:ATP binding|*|0004674:protein serine/threonine kinase activity	0006468:protein amino acid phosphorylation	x	P09378	rhaR	HTH-type transcriptional activator rhaR;	0003700:transcription factor activity|*|0043565:sequence-specific DNA binding|*|0003677:DNA binding	0006355:regulation of transcription, DNA-dependent|*|0006350:transcription|*|0045449:regulation of transcription|*|0019299:rhamnose metabolic process	0005737:cytoplasm|*|0005622:intracellular	1001	30
Q8I209	PFD0070c	Rifin;	x	x	x	P17446	betI	HTH-type transcriptional regulator BetI;	0003677:DNA binding|*|0003700:transcription factor activity	0045449:regulation of transcription|*|0006350:transcription|*|0006355:regulation of transcription, DNA-dependent	x	1001	31
Q8I3R2	PFE0995c	Putative uncharacterized protein;	x	x	x	P0A9F1	mntR	Transcriptional regulator mntR;	0003700:transcription factor activity|*|0016566:specific transcriptional repressor activity|*|0003677:DNA binding|*|0016564:transcription repressor activity|*|0005506:iron ion binding	0032582:negative regulation of gene-specific transcription|*|0045449:regulation of transcription|*|0006355:regulation of transcription, DNA-dependent|*|0006350:transcription	0005737:cytoplasm	1001	31
Q8ID44	PF13_0348	Rhoptry protein;	x	x	x	P0A8V6	fadR	Fatty acid metabolism regulator protein;	0003677:DNA binding|*|0003700:transcription factor activity|*|0000062:acyl-CoA binding	0006629:lipid metabolic process|*|0019217:regulation of fatty acid metabolic process|*|0006350:transcription|*|0006631:fatty acid metabolic process|*|0006355:regulation of transcription, DNA-dependent|*|0045449:regulation of transcription	0005622:intracellular|*|0005737:cytoplasm	1001	31
Q8IDM3	MAL13P1.237	Putative uncharacterized protein;	x	x	x	P0ACH5	marA	Multiple antibiotic resistance protein marA;	0003700:transcription factor activity|*|0003677:DNA binding|*|0043565:sequence-specific DNA binding	0046677:response to antibiotic|*|0045449:regulation of transcription|*|0006355:regulation of transcription, DNA-dependent|*|0006350:transcription	0005622:intracellular	1001	31
Q8IJ55	PF10_0345	Merozoite surface protein 3;	x	x	x	P05052	appY	HTH-type transcriptional regulator AppY;	0016563:transcription activator activity|*|0003700:transcription factor activity|*|0043565:sequence-specific DNA binding|*|0003677:DNA binding	0006350:transcription|*|0016036:cellular response to phosphate starvation|*|0043193:positive regulation of gene-specific transcription|*|0006355:regulation of transcription, DNA-dependent|*|0045449:regulation of transcription	0005622:intracellular	1001	31
Q8IK98	PF14_0708	Putative uncharacterized protein;	x	x	x	P71229	hyfR	Hydrogenase-4 transcriptional activator;	0017111:nucleoside-triphosphatase activity|*|0005524:ATP binding|*|0003677:DNA binding|*|0000166:nucleotide binding|*|0008134:transcription factor binding|*|0003700:transcription factor activity	0045449:regulation of transcription|*|0006355:regulation of transcription, DNA-dependent|*|0000160:two-component signal transduction system (phosphorelay)|*|0006350:transcription	0005622:intracellular	1001	31
Q8ILA7	PF14_0338	Putative uncharacterized protein;	x	x	x	P45544	frlR	HTH-type transcriptional regulator frlR;	0030528:transcription regulator activity|*|0005515:protein binding|*|0003677:DNA binding|*|0003700:transcription factor activity	0045449:regulation of transcription|*|0006355:regulation of transcription, DNA-dependent|*|0006350:transcription	0005622:intracellular	1001	31
Q7KQK4	PFL0465c	Zinc finger transcription factor (Krox1);	0008270:zinc ion binding	x	0005622:intracellular	P0AFB8	glnG	Nitrogen regulation protein NR(I);	0005524:ATP binding|*|0003700:transcription factor activity|*|0003677:DNA binding|*|0000166:nucleotide binding|*|0017111:nucleoside-triphosphatase activity|*|0008134:transcription factor binding|*|0000156:two-component response regulator activity	0000160:two-component signal transduction system (phosphorelay)|*|0006355:regulation of transcription, DNA-dependent|*|0050906:detection of stimulus involved in sensory perception|*|0006350:transcription|*|0045449:regulation of transcription|*|0009399:nitrogen fixation|*|0006807:nitrogen compound metabolic process	0005622:intracellular	1001	31
Q8I603	PFL0210c	Eukaryotic initiation factor 5a, putative;	0003746:translation elongation factor activity|*|0043022:ribosome binding|*|0003723:RNA binding|*|0003743:translation initiation factor activity	0045905:positive regulation of translational termination|*|0006452:translational frameshifting|*|0045901:positive regulation of translational elongation|*|0008612:peptidyl-lysine modification to hypusine	x	P77333	ycjZ	Uncharacterized HTH-type transcriptional regulator ycjZ;	0003677:DNA binding|*|0003700:transcription factor activity	0045449:regulation of transcription|*|0006350:transcription|*|0006355:regulation of transcription, DNA-dependent	x	1001	31
O97290	PFC0955w	ATP-dependent RNA Helicase, putative;	0004386:helicase activity|*|0003676:nucleic acid binding|*|0005524:ATP binding|*|0016787:hydrolase activity|*|0008026:ATP-dependent helicase activity	x	x	P30958	mfd	Transcription-repair-coupling factor;	0003700:transcription factor activity|*|0000166:nucleotide binding|*|0008026:ATP-dependent helicase activity|*|0003676:nucleic acid binding|*|0004386:helicase activity|*|0016787:hydrolase activity|*|0003684:damaged DNA binding|*|0005524:ATP binding|*|0003677:DNA binding|*|0005515:protein binding	0006974:response to DNA damage stimulus|*|0006281:DNA repair|*|0006355:regulation of transcription, DNA-dependent|*|0000716:transcription-coupled nucleotide-excision repair, DNA damage recognition	x	2e-14	32
Q8I308	PFI0705w	Putative uncharacterized protein;	x	x	x	P0ACT2	envR	Probable acrEF/envCD operon repressor;	0003677:DNA binding|*|0003700:transcription factor activity|*|0016564:transcription repressor activity|*|0016566:specific transcriptional repressor activity|*|0030528:transcription regulator activity|*|0005515:protein binding	0006355:regulation of transcription, DNA-dependent|*|0045449:regulation of transcription|*|0006350:transcription|*|0032582:negative regulation of gene-specific transcription	x	1001	32
Q8IAW5	PF08_0083	Putative uncharacterized protein;	x	x	x	P09546	putA	Bifunctional protein putA;	0003842:1-pyrroline-5-carboxylate dehydrogenase activity|*|0004657:proline dehydrogenase activity|*|0016491:oxidoreductase activity|*|0003677:DNA binding|*|0005515:protein binding|*|0003700:transcription factor activity|*|0050660:FAD binding|*|0016566:specific transcriptional repressor activity|*|0003824:catalytic activity|*|0010843:promoter binding	0008152:metabolic process|*|0010133:proline catabolic process to glutamate|*|0055114:oxidation reduction|*|0006537:glutamate biosynthetic process|*|0045449:regulation of transcription|*|0006350:transcription|*|0006561:proline biosynthetic process|*|0006560:proline metabolic process|*|0006562:proline catabolic process	x	1001	32
Q8IB49	PF08_0041	Ribosome biogenesis protein nep1 homologue, putative;	x	x	x	P0ACJ0	lrp	Leucine-responsive regulatory protein;	0003700:transcription factor activity|*|0043565:sequence-specific DNA binding|*|0005515:protein binding|*|0003677:DNA binding	0045449:regulation of transcription|*|0006355:regulation of transcription, DNA-dependent|*|0006350:transcription|*|0043201:response to leucine	0005622:intracellular	1001	32
Q8IDK4	MAL13P1.249	Putative uncharacterized protein;	x	x	x	P37639	gadX	HTH-type transcriptional regulator gadX;	0003700:transcription factor activity|*|0016563:transcription activator activity|*|0003677:DNA binding|*|0043565:sequence-specific DNA binding	0006355:regulation of transcription, DNA-dependent|*|0045449:regulation of transcription|*|0006350:transcription	0005622:intracellular	1001	32
Q8IDL5	PF13_0254	Putative uncharacterized protein;	x	x	x	P10805	envY	Porin thermoregulatory protein envY;	0003677:DNA binding|*|0003700:transcription factor activity|*|0043565:sequence-specific DNA binding	0006355:regulation of transcription, DNA-dependent|*|0006350:transcription|*|0045449:regulation of transcription	0005622:intracellular	713	32
Q8IE62	PF13_0146	Putative uncharacterized protein;	x	x	x	P17446	betI	HTH-type transcriptional regulator BetI;	0003677:DNA binding|*|0003700:transcription factor activity	0045449:regulation of transcription|*|0006350:transcription|*|0006355:regulation of transcription, DNA-dependent	x	1001	32
Q8IE65	MAL13P1.137	Putative uncharacterized protein m26-32-10;	x	x	x	P0AF20	nagC	N-acetylglucosamine repressor;	0003700:transcription factor activity|*|0003677:DNA binding	0006350:transcription|*|0045449:regulation of transcription|*|0005975:carbohydrate metabolic process|*|0006355:regulation of transcription, DNA-dependent	0005622:intracellular	1001	32
Q8IE74	MAL13P1.133	Putative uncharacterized protein;	x	x	x	P0A8V6	fadR	Fatty acid metabolism regulator protein;	0003677:DNA binding|*|0003700:transcription factor activity|*|0000062:acyl-CoA binding	0006629:lipid metabolic process|*|0019217:regulation of fatty acid metabolic process|*|0006350:transcription|*|0006631:fatty acid metabolic process|*|0006355:regulation of transcription, DNA-dependent|*|0045449:regulation of transcription	0005622:intracellular|*|0005737:cytoplasm	1001	32
Q8IEM4	MAL13P1.43	Putative uncharacterized protein;	x	x	x	P77333	ycjZ	Uncharacterized HTH-type transcriptional regulator ycjZ;	0003677:DNA binding|*|0003700:transcription factor activity	0045449:regulation of transcription|*|0006350:transcription|*|0006355:regulation of transcription, DNA-dependent	x	1001	32
Q8IER5	PF13_0025	Putative uncharacterized protein;	x	x	x	P37640	yhjB	Putative HTH-type transcriptional regulator yhjB;	0005515:protein binding|*|0043565:sequence-specific DNA binding|*|0003677:DNA binding|*|0000156:two-component response regulator activity|*|0003700:transcription factor activity	0006355:regulation of transcription, DNA-dependent|*|0006350:transcription|*|0000160:two-component signal transduction system (phosphorelay)|*|0045449:regulation of transcription	0005622:intracellular	1001	32
Q8IIM6	PF11_0144	Rpr2, RNAse P putative;	x	x	x	P21514	yahA	Cyclic di-GMP phosphodiesterase yahA;	0071111:x|*|0003677:DNA binding|*|0043565:sequence-specific DNA binding|*|0000156:two-component response regulator activity|*|0016787:hydrolase activity|*|0003700:transcription factor activity	0006355:regulation of transcription, DNA-dependent|*|0000160:two-component signal transduction system (phosphorelay)	0005622:intracellular	1001	32
Q8IM32	PF14_0059	Putative uncharacterized protein;	x	x	x	P77402	ydiP	Uncharacterized HTH-type transcriptional regulator ydiP;	0003677:DNA binding|*|0043565:sequence-specific DNA binding|*|0003700:transcription factor activity	0006350:transcription|*|0045449:regulation of transcription|*|0006355:regulation of transcription, DNA-dependent	0005622:intracellular	1001	32
Q8II61	PF11_0313	60S ribosomal protein P0;	0003735:structural constituent of ribosome	0042254:ribosome biogenesis|*|0006414:translational elongation	0005840:ribosome|*|0005622:intracellular|*|0030529:ribonucleoprotein complex	P77295	ygaV	Probable HTH-type transcriptional regulator ygaV;	0003677:DNA binding|*|0003700:transcription factor activity	0045449:regulation of transcription|*|0006350:transcription|*|0006355:regulation of transcription, DNA-dependent	0005622:intracellular	1001	32
Q8IIJ9	PF11_0174	Probable cathepsin C;	0004197:cysteine-type endopeptidase activity|*|0008234:cysteine-type peptidase activity|*|0016787:hydrolase activity|*|0008233:peptidase activity	0006508:proteolysis	0005764:lysosome	P37195	dctR	HTH-type transcriptional regulator dctR;	0003677:DNA binding|*|0003700:transcription factor activity|*|0000156:two-component response regulator activity|*|0043565:sequence-specific DNA binding	0006355:regulation of transcription, DNA-dependent|*|0045449:regulation of transcription|*|0000160:two-component signal transduction system (phosphorelay)|*|0006350:transcription|*|0043471:regulation of cellular carbohydrate catabolic process|*|0001101:response to acid	0005622:intracellular	808	32
Q8I2Y4	PFI0825w	Putative uncharacterized protein;	x	x	x	P0A6R3	fis	DNA-binding protein fis;	0003700:transcription factor activity|*|0003677:DNA binding|*|0043565:sequence-specific DNA binding|*|0005515:protein binding	0045449:regulation of transcription|*|0006355:regulation of transcription, DNA-dependent|*|0006350:transcription	x	1001	33
Q8IDW5	PF13_0203	Putative uncharacterized protein;	x	x	x	Q47083	cbl	HTH-type transcriptional regulator cbl;	0003700:transcription factor activity|*|0003677:DNA binding|*|0016563:transcription activator activity	0045883:positive regulation of sulfur utilization|*|0006350:transcription|*|0006355:regulation of transcription, DNA-dependent|*|0045449:regulation of transcription	x	1001	33
Q8IFN7	PFD1080w	Putative uncharacterized protein;	x	x	x	P77333	ycjZ	Uncharacterized HTH-type transcriptional regulator ycjZ;	0003677:DNA binding|*|0003700:transcription factor activity	0045449:regulation of transcription|*|0006350:transcription|*|0006355:regulation of transcription, DNA-dependent	x	1001	33
Q8IJ39	PF10_0361	Conserved Plasmodium protein;	x	x	x	P33358	mlrA	HTH-type transcriptional regulator mlrA;	0003677:DNA binding|*|0000166:nucleotide binding|*|0003700:transcription factor activity	0006350:transcription|*|0006355:regulation of transcription, DNA-dependent|*|0045449:regulation of transcription	x	212	33
Q8ILR0	PF14_0184	Putative uncharacterized protein;	x	x	x	P0AF20	nagC	N-acetylglucosamine repressor;	0003700:transcription factor activity|*|0003677:DNA binding	0006350:transcription|*|0045449:regulation of transcription|*|0005975:carbohydrate metabolic process|*|0006355:regulation of transcription, DNA-dependent	0005622:intracellular	1001	33
Q76NN6	PFD0950w	Ran binding protein 1, putative;	0016787:hydrolase activity	0046907:intracellular transport	x	P0ACL9	pdhR	Pyruvate dehydrogenase complex repressor;	0016563:transcription activator activity|*|0003700:transcription factor activity|*|0016566:specific transcriptional repressor activity|*|0003677:DNA binding|*|0016564:transcription repressor activity	0043193:positive regulation of gene-specific transcription|*|0006355:regulation of transcription, DNA-dependent|*|0045449:regulation of transcription|*|0006350:transcription|*|0032582:negative regulation of gene-specific transcription	0005622:intracellular	1001	33
Q8I1Z8	PFD0150w	Putative uncharacterized protein;	x	x	x	P38035	rtcR	Transcriptional regulatory protein rtcR;	0017111:nucleoside-triphosphatase activity|*|0005524:ATP binding|*|0003700:transcription factor activity|*|0003677:DNA binding|*|0008134:transcription factor binding|*|0016563:transcription activator activity|*|0000166:nucleotide binding	0045449:regulation of transcription|*|0000160:two-component signal transduction system (phosphorelay)|*|0006350:transcription|*|0006355:regulation of transcription, DNA-dependent|*|0043193:positive regulation of gene-specific transcription	0005622:intracellular	1001	34
Q8I332	PFI0585c	Putative uncharacterized protein;	x	x	x	P0ACT2	envR	Probable acrEF/envCD operon repressor;	0003677:DNA binding|*|0003700:transcription factor activity|*|0016564:transcription repressor activity|*|0016566:specific transcriptional repressor activity|*|0030528:transcription regulator activity|*|0005515:protein binding	0006355:regulation of transcription, DNA-dependent|*|0045449:regulation of transcription|*|0006350:transcription|*|0032582:negative regulation of gene-specific transcription	x	1001	34
Q8IBN1	MAL7P1.119	Putative uncharacterized protein;	x	x	x	P77746	ybdO	Uncharacterized HTH-type transcriptional regulator ybdO;	0003677:DNA binding|*|0003700:transcription factor activity	0006355:regulation of transcription, DNA-dependent|*|0006350:transcription|*|0045449:regulation of transcription	x	1001	34
Q9U0K8	PFD0385w	Putative uncharacterized protein;	x	x	x	P0ACJ0	lrp	Leucine-responsive regulatory protein;	0003700:transcription factor activity|*|0043565:sequence-specific DNA binding|*|0005515:protein binding|*|0003677:DNA binding	0045449:regulation of transcription|*|0006355:regulation of transcription, DNA-dependent|*|0006350:transcription|*|0043201:response to leucine	0005622:intracellular	1001	34
Q8I266	PFA_0375c	Lipid/sterol:H+ symporter;	0008158:hedgehog receptor activity	x	0016021:integral to membrane|*|0016020:membrane	P0A8S9	flhD	Transcriptional activator FlhD;	0003677:DNA binding|*|0016563:transcription activator activity|*|0016564:transcription repressor activity	0043064:flagellum organization|*|0045449:regulation of transcription|*|0045941:positive regulation of transcription|*|0009296:flagellum assembly|*|0006350:transcription	0005737:cytoplasm	1001	34
Q8I714	PF11_0066	Centrin-4;	0005509:calcium ion binding	x	x	P37195	dctR	HTH-type transcriptional regulator dctR;	0003677:DNA binding|*|0003700:transcription factor activity|*|0000156:two-component response regulator activity|*|0043565:sequence-specific DNA binding	0006355:regulation of transcription, DNA-dependent|*|0045449:regulation of transcription|*|0000160:two-component signal transduction system (phosphorelay)|*|0006350:transcription|*|0043471:regulation of cellular carbohydrate catabolic process|*|0001101:response to acid	0005622:intracellular	1001	34
Q8IBS3	PF07_0073	Seryl-tRNA synthetase, putative;	0004828:serine-tRNA ligase activity|*|0000166:nucleotide binding|*|0004812:aminoacyl-tRNA ligase activity|*|0016874:ligase activity|*|0005524:ATP binding	0006412:translation|*|0006418:tRNA aminoacylation for protein translation|*|0006434:seryl-tRNA aminoacylation	0005737:cytoplasm	P10151	leuO	Probable HTH-type transcriptional regulator leuO;	0003700:transcription factor activity|*|0003677:DNA binding	0006355:regulation of transcription, DNA-dependent|*|0006350:transcription|*|0045449:regulation of transcription	x	1001	34
Q8ILS0	PF14_0174	Pseudouridine synthase, putative;	0003723:RNA binding|*|0009982:pseudouridine synthase activity	0006396:RNA processing|*|0009451:RNA modification|*|0001522:pseudouridine synthesis	x	P77333	ycjZ	Uncharacterized HTH-type transcriptional regulator ycjZ;	0003677:DNA binding|*|0003700:transcription factor activity	0045449:regulation of transcription|*|0006350:transcription|*|0006355:regulation of transcription, DNA-dependent	x	1001	34
Q8I5S4	PFL0635c	Bromodomain protein, putative;	x	x	x	Q47083	cbl	HTH-type transcriptional regulator cbl;	0003700:transcription factor activity|*|0003677:DNA binding|*|0016563:transcription activator activity	0045883:positive regulation of sulfur utilization|*|0006350:transcription|*|0006355:regulation of transcription, DNA-dependent|*|0045449:regulation of transcription	x	1001	35
Q8IKV6	PF14_0495	Rhoptry neck protein 2;	x	x	x	P0ACJ0	lrp	Leucine-responsive regulatory protein;	0003700:transcription factor activity|*|0043565:sequence-specific DNA binding|*|0005515:protein binding|*|0003677:DNA binding	0045449:regulation of transcription|*|0006355:regulation of transcription, DNA-dependent|*|0006350:transcription|*|0043201:response to leucine	0005622:intracellular	1001	35
Q8I390	PFI0290c	Beta subunit of coatomer complex, putative;	0005198:structural molecule activity|*|0005515:protein binding	0016192:vesicle-mediated transport|*|0006886:intracellular protein transport	0030117:membrane coat	P0ACT2	envR	Probable acrEF/envCD operon repressor;	0003677:DNA binding|*|0003700:transcription factor activity|*|0016564:transcription repressor activity|*|0016566:specific transcriptional repressor activity|*|0030528:transcription regulator activity|*|0005515:protein binding	0006355:regulation of transcription, DNA-dependent|*|0045449:regulation of transcription|*|0006350:transcription|*|0032582:negative regulation of gene-specific transcription	x	1001	35
Q8I3A0	PFI0240c	Cu2+-transporting ATPase, Cu2+ transporter;	0005524:ATP binding|*|0016787:hydrolase activity|*|0015662:ATPase activity, coupled to transmembrane movement of ions, phosphorylative mechanism|*|0046872:metal ion binding|*|0000166:nucleotide binding|*|0016820:hydrolase activity, acting on acid anhydrides, catalyzing transmembrane movement of substances|*|0003824:catalytic activity	0006754:ATP biosynthetic process|*|0008152:metabolic process|*|0030001:metal ion transport	0016020:membrane|*|0016021:integral to membrane	P0ACU2	rutR	HTH-type transcriptional regulator rutR;	0016563:transcription activator activity|*|0016566:specific transcriptional repressor activity|*|0030528:transcription regulator activity|*|0003677:DNA binding|*|0003700:transcription factor activity|*|0016564:transcription repressor activity	0032582:negative regulation of gene-specific transcription|*|0043193:positive regulation of gene-specific transcription|*|0016481:negative regulation of transcription|*|0045449:regulation of transcription|*|0006350:transcription|*|0006355:regulation of transcription, DNA-dependent	x	1001	35
Q8I3Y6	PFE0595w	Probable prefoldin subunit 6;	0051087:chaperone binding|*|0051082:unfolded protein binding	0044403:symbiosis, encompassing mutualism through parasitism|*|0051131:chaperone-mediated protein complex assembly|*|0006457:protein folding	0016272:prefoldin complex	P45544	frlR	HTH-type transcriptional regulator frlR;	0030528:transcription regulator activity|*|0005515:protein binding|*|0003677:DNA binding|*|0003700:transcription factor activity	0045449:regulation of transcription|*|0006355:regulation of transcription, DNA-dependent|*|0006350:transcription	0005622:intracellular	317	35
Q8I4R2	PFL2520w	Reticulocyte-binding protein 3;	0003674:molecular_function	0044403:symbiosis, encompassing mutualism through parasitism	0016020:membrane|*|0005886:plasma membrane|*|0016021:integral to membrane	P0ACL2	exuR	Exu regulon transcriptional regulator;	0003677:DNA binding|*|0003700:transcription factor activity	0006355:regulation of transcription, DNA-dependent|*|0045449:regulation of transcription|*|0006350:transcription	0005622:intracellular	1001	35
Q8I607	PFL0190w	Ubiquitin carrier protein;	0016874:ligase activity|*|0019787:small conjugating protein ligase activity	0043687:post-translational protein modification|*|0019941:modification-dependent protein catabolic process|*|0051246:regulation of protein metabolic process	x	P0ACN4	allR	HTH-type transcriptional repressor AllR;	0016564:transcription repressor activity|*|0003700:transcription factor activity|*|0003677:DNA binding|*|0016566:specific transcriptional repressor activity	0006350:transcription|*|0045449:regulation of transcription|*|0032582:negative regulation of gene-specific transcription|*|0006355:regulation of transcription, DNA-dependent	x	1001	35
Q8I5I9	PFL1085w	Transcription factor with AP2 domain(S), putative;	0003700:transcription factor activity	0006355:regulation of transcription, DNA-dependent	x	P0ACR9	mprA	Transcriptional repressor mprA;	0003677:DNA binding|*|0003700:transcription factor activity|*|0016564:transcription repressor activity	0006350:transcription|*|0045449:regulation of transcription|*|0006355:regulation of transcription, DNA-dependent	0005622:intracellular	1001	36
Q8IBJ3	MAL7P1.145	Mismatch repair protein pms1 homologue, putative;	0005524:ATP binding|*|0030983:mismatched DNA binding	0006298:mismatch repair	x	P0AGK8	iscR	HTH-type transcriptional regulator iscR;	0003690:double-stranded DNA binding|*|0016564:transcription repressor activity|*|0003700:transcription factor activity|*|0051536:iron-sulfur cluster binding|*|0016563:transcription activator activity|*|0046872:metal ion binding|*|0051537:2 iron, 2 sulfur cluster binding|*|0003677:DNA binding	0006355:regulation of transcription, DNA-dependent|*|0006350:transcription|*|0045449:regulation of transcription|*|0006950:response to stress	x	1001	36
Q8I3B3	PFI0170w	Putative uncharacterized protein;	x	x	x	P0ACT2	envR	Probable acrEF/envCD operon repressor;	0003677:DNA binding|*|0003700:transcription factor activity|*|0016564:transcription repressor activity|*|0016566:specific transcriptional repressor activity|*|0030528:transcription regulator activity|*|0005515:protein binding	0006355:regulation of transcription, DNA-dependent|*|0045449:regulation of transcription|*|0006350:transcription|*|0032582:negative regulation of gene-specific transcription	x	1001	36
Q8I3Q7	PFE1020w	U6 snRNA-associated sm-like protein Lsm2, putative;	x	x	x	P77379	ykgD	Uncharacterized HTH-type transcriptional regulator ykgD;	0043565:sequence-specific DNA binding|*|0003677:DNA binding|*|0003700:transcription factor activity	0006355:regulation of transcription, DNA-dependent|*|0045449:regulation of transcription|*|0006350:transcription	0005622:intracellular	1001	36
Q8I5A3	PFL1530w	Asparagine-rich protein, putative;	x	x	x	P23841	xapR	HTH-type transcriptional regulator xapR;	0003700:transcription factor activity|*|0016563:transcription activator activity|*|0005515:protein binding|*|0003677:DNA binding	0006355:regulation of transcription, DNA-dependent|*|0043193:positive regulation of gene-specific transcription|*|0006350:transcription|*|0045449:regulation of transcription	x	1001	36
Q8I5B3	PFL1480w	Protein transport protein Sec13, putative;	x	x	x	P77746	ybdO	Uncharacterized HTH-type transcriptional regulator ybdO;	0003677:DNA binding|*|0003700:transcription factor activity	0006355:regulation of transcription, DNA-dependent|*|0006350:transcription|*|0045449:regulation of transcription	x	1001	36
Q8IBT8	MAL7P1.76	Putative uncharacterized protein;	x	x	0005737:cytoplasm	P77730	ydcR	Uncharacterized HTH-type transcriptional regulator ydcR;	0003824:catalytic activity|*|0030170:pyridoxal phosphate binding|*|0003677:DNA binding|*|0003700:transcription factor activity|*|0016769:transferase activity, transferring nitrogenous groups|*|0016740:transferase activity|*|0005515:protein binding|*|0008483:transaminase activity	0045449:regulation of transcription|*|0006355:regulation of transcription, DNA-dependent|*|0009058:biosynthetic process|*|0006350:transcription	0005622:intracellular	1001	36
Q8IE21	PF13_0164	Putative uncharacterized protein;	x	x	x	P0ACS7	rpiR	HTH-type transcriptional regulator rpiR;	0003700:transcription factor activity|*|0016566:specific transcriptional repressor activity|*|0005529:sugar binding|*|0003677:DNA binding|*|0016564:transcription repressor activity	0006350:transcription|*|0045449:regulation of transcription|*|0005975:carbohydrate metabolic process|*|0032582:negative regulation of gene-specific transcription|*|0006355:regulation of transcription, DNA-dependent	x	1001	36
Q8IEC2	MAL13P1.103	Putative uncharacterized protein;	x	x	x	P37639	gadX	HTH-type transcriptional regulator gadX;	0003700:transcription factor activity|*|0016563:transcription activator activity|*|0003677:DNA binding|*|0043565:sequence-specific DNA binding	0006355:regulation of transcription, DNA-dependent|*|0045449:regulation of transcription|*|0006350:transcription	0005622:intracellular	1001	36
Q8IL00	PF14_0450	Putative uncharacterized protein;	x	x	x	P37195	dctR	HTH-type transcriptional regulator dctR;	0003677:DNA binding|*|0003700:transcription factor activity|*|0000156:two-component response regulator activity|*|0043565:sequence-specific DNA binding	0006355:regulation of transcription, DNA-dependent|*|0045449:regulation of transcription|*|0000160:two-component signal transduction system (phosphorelay)|*|0006350:transcription|*|0043471:regulation of cellular carbohydrate catabolic process|*|0001101:response to acid	0005622:intracellular	1001	36
Q8I3B0	PFI0190w	60S ribosomal protein L32, putative;	0003735:structural constituent of ribosome	0006412:translation	0005622:intracellular|*|0005840:ribosome	P0A6R3	fis	DNA-binding protein fis;	0003700:transcription factor activity|*|0003677:DNA binding|*|0043565:sequence-specific DNA binding|*|0005515:protein binding	0045449:regulation of transcription|*|0006355:regulation of transcription, DNA-dependent|*|0006350:transcription	x	1001	36
Q8I3L9	PFE1225w	Organelle ribosomal protein L7/L12, putative;	0003735:structural constituent of ribosome	0006412:translation	0005622:intracellular|*|0005840:ribosome	P71229	hyfR	Hydrogenase-4 transcriptional activator;	0017111:nucleoside-triphosphatase activity|*|0005524:ATP binding|*|0003677:DNA binding|*|0000166:nucleotide binding|*|0008134:transcription factor binding|*|0003700:transcription factor activity	0045449:regulation of transcription|*|0006355:regulation of transcription, DNA-dependent|*|0000160:two-component signal transduction system (phosphorelay)|*|0006350:transcription	0005622:intracellular	1001	36
Q8I403	PFE0500c	Putative uncharacterized protein;	0003723:RNA binding	x	x	P0ACH8	melR	Melibiose operon regulatory protein;	0003677:DNA binding|*|0043565:sequence-specific DNA binding|*|0003700:transcription factor activity	0045449:regulation of transcription|*|0006355:regulation of transcription, DNA-dependent|*|0006350:transcription	0005622:intracellular	1001	36
Q8ILH3	PF14_0270	Apicoplast ribosomal protein L15, putative;	0003735:structural constituent of ribosome	0006412:translation	0015934:large ribosomal subunit|*|0005622:intracellular|*|0005840:ribosome	P67430	nemR	HTH-type transcriptional repressor nemR;	0003700:transcription factor activity|*|0003677:DNA binding|*|0030528:transcription regulator activity|*|0005515:protein binding|*|0016566:specific transcriptional repressor activity	0032582:negative regulation of gene-specific transcription|*|0045449:regulation of transcription|*|0006355:regulation of transcription, DNA-dependent|*|0006350:transcription	x	1001	36
Q8IJW6	PF10_0075	Transcription factor with AP2 domain(S), putative;	0003677:DNA binding|*|0003700:transcription factor activity	0006355:regulation of transcription, DNA-dependent	x	P0A8S1	iciA	Chromosome initiation inhibitor;	0016563:transcription activator activity|*|0043565:sequence-specific DNA binding|*|0003700:transcription factor activity|*|0003681:bent DNA binding|*|0016566:specific transcriptional repressor activity|*|0003677:DNA binding	0032297:negative regulation of DNA replication initiation|*|0006261:DNA-dependent DNA replication|*|0006350:transcription|*|0045449:regulation of transcription|*|0032582:negative regulation of gene-specific transcription|*|0043193:positive regulation of gene-specific transcription|*|0006355:regulation of transcription, DNA-dependent	x	1001	37
O96128	PFB0120w	Early transcribed membrane protein 2, ETRAMP2;	x	x	x	P33358	mlrA	HTH-type transcriptional regulator mlrA;	0003677:DNA binding|*|0000166:nucleotide binding|*|0003700:transcription factor activity	0006350:transcription|*|0006355:regulation of transcription, DNA-dependent|*|0045449:regulation of transcription	x	1001	37
Q8I542	PFL1845c	Calcyclin binding protein, putative;	x	x	x	P0ACS7	rpiR	HTH-type transcriptional regulator rpiR;	0003700:transcription factor activity|*|0016566:specific transcriptional repressor activity|*|0005529:sugar binding|*|0003677:DNA binding|*|0016564:transcription repressor activity	0006350:transcription|*|0045449:regulation of transcription|*|0005975:carbohydrate metabolic process|*|0032582:negative regulation of gene-specific transcription|*|0006355:regulation of transcription, DNA-dependent	x	3.6	37
O77361	PFC0435w	Putative uncharacterized protein;	0016757:transferase activity, transferring glycosyl groups	x	0016020:membrane	P17446	betI	HTH-type transcriptional regulator BetI;	0003677:DNA binding|*|0003700:transcription factor activity	0045449:regulation of transcription|*|0006350:transcription|*|0006355:regulation of transcription, DNA-dependent	x	1001	37
Q7KQL5	PF10_0084	Tubulin beta chain;	0003924:GTPase activity|*|0005525:GTP binding|*|0000166:nucleotide binding|*|0005198:structural molecule activity	0051258:protein polymerization|*|0007018:microtubule-based movement|*|0007017:microtubule-based process	0005874:microtubule|*|0043234:protein complex	P37639	gadX	HTH-type transcriptional regulator gadX;	0003700:transcription factor activity|*|0016563:transcription activator activity|*|0003677:DNA binding|*|0043565:sequence-specific DNA binding	0006355:regulation of transcription, DNA-dependent|*|0045449:regulation of transcription|*|0006350:transcription	0005622:intracellular	1001	37
Q8I3U2	PFE0830c	GTP-binding translation elongation factor tu family protein, putative;	0003723:RNA binding|*|0003746:translation elongation factor activity|*|0000166:nucleotide binding|*|0005525:GTP binding|*|0003924:GTPase activity	x	x	P0AEL8	fimZ	Fimbriae Z protein;	0043565:sequence-specific DNA binding|*|0003677:DNA binding|*|0003700:transcription factor activity|*|0000156:two-component response regulator activity	0006355:regulation of transcription, DNA-dependent|*|0045449:regulation of transcription|*|0000160:two-component signal transduction system (phosphorelay)|*|0006350:transcription	0005622:intracellular|*|0005737:cytoplasm	118	37
Q8I5I3	PFL1125w	Phospholipid-transporting ATPase, putative;	0000166:nucleotide binding|*|0005524:ATP binding|*|0015662:ATPase activity, coupled to transmembrane movement of ions, phosphorylative mechanism|*|0000287:magnesium ion binding|*|0004012:phospholipid-translocating ATPase activity|*|0016787:hydrolase activity|*|0016820:hydrolase activity, acting on acid anhydrides, catalyzing transmembrane movement of substances	0006754:ATP biosynthetic process|*|0015914:phospholipid transport	0016020:membrane|*|0016021:integral to membrane	P46118	hexR	HTH-type transcriptional regulator hexR;	0003677:DNA binding|*|0003700:transcription factor activity|*|0005529:sugar binding	0006355:regulation of transcription, DNA-dependent|*|0006350:transcription|*|0005975:carbohydrate metabolic process|*|0045449:regulation of transcription	x	1001	37
Q8IB66	MAL8P1.40	RNA binding protein, putative;	0003676:nucleic acid binding|*|0005515:protein binding|*|0000166:nucleotide binding	x	x	P0ACH5	marA	Multiple antibiotic resistance protein marA;	0003700:transcription factor activity|*|0003677:DNA binding|*|0043565:sequence-specific DNA binding	0046677:response to antibiotic|*|0045449:regulation of transcription|*|0006355:regulation of transcription, DNA-dependent|*|0006350:transcription	0005622:intracellular	1001	37
O97291	PFC0960c	Putative uncharacterized protein;	x	x	x	P23841	xapR	HTH-type transcriptional regulator xapR;	0003700:transcription factor activity|*|0016563:transcription activator activity|*|0005515:protein binding|*|0003677:DNA binding	0006355:regulation of transcription, DNA-dependent|*|0043193:positive regulation of gene-specific transcription|*|0006350:transcription|*|0045449:regulation of transcription	x	1001	38
Q8IBX6	MAL7P1.37	Sin3 associated polypeptide p18-like protein;	x	x	x	P0ACS7	rpiR	HTH-type transcriptional regulator rpiR;	0003700:transcription factor activity|*|0016566:specific transcriptional repressor activity|*|0005529:sugar binding|*|0003677:DNA binding|*|0016564:transcription repressor activity	0006350:transcription|*|0045449:regulation of transcription|*|0005975:carbohydrate metabolic process|*|0032582:negative regulation of gene-specific transcription|*|0006355:regulation of transcription, DNA-dependent	x	1001	38
Q8II04	PF11_0371	Conserved Plasmodium protein;	x	x	x	P0ACP1	fruR	Fructose repressor;	0003677:DNA binding|*|0003700:transcription factor activity	0045449:regulation of transcription|*|0006355:regulation of transcription, DNA-dependent|*|0006350:transcription|*|0009750:response to fructose stimulus	0005622:intracellular	1001	38
Q8IIF6	PF11_0218	Conserved Plasmodium protein;	x	x	x	P75978	ymfN	Uncharacterized protein ymfN;	0003700:transcription factor activity	0006355:regulation of transcription, DNA-dependent	0005622:intracellular	1001	38
Q9U0H8	PFD0545w	Putative uncharacterized protein;	x	x	x	P0AGA6	uhpA	Transcriptional regulatory protein uhpA;	0003677:DNA binding|*|0003700:transcription factor activity|*|0043565:sequence-specific DNA binding|*|0000156:two-component response regulator activity|*|0005515:protein binding	0006355:regulation of transcription, DNA-dependent|*|0000160:two-component signal transduction system (phosphorelay)|*|0006810:transport|*|0006350:transcription|*|0008643:carbohydrate transport|*|0045449:regulation of transcription	0005737:cytoplasm|*|0005622:intracellular	1001	38
Q8I220	PFD0005w	Erythrocyte membrane protein 1, PfEMP1;	0004872:receptor activity	0009405:pathogenesis	0016021:integral to membrane	P0ACP7	purR	HTH-type transcriptional repressor purR;	0003677:DNA binding|*|0003700:transcription factor activity	0006355:regulation of transcription, DNA-dependent|*|0006164:purine nucleotide biosynthetic process|*|0045449:regulation of transcription|*|0006350:transcription	0005622:intracellular	1001	38
Q8I3C2	PFI0125c	Serine/Threonine protein kinase, FIKK family;	0005524:ATP binding|*|0016301:kinase activity|*|0004674:protein serine/threonine kinase activity|*|0004713:protein tyrosine kinase activity|*|0004672:protein kinase activity	0006468:protein amino acid phosphorylation	x	P0ACT2	envR	Probable acrEF/envCD operon repressor;	0003677:DNA binding|*|0003700:transcription factor activity|*|0016564:transcription repressor activity|*|0016566:specific transcriptional repressor activity|*|0030528:transcription regulator activity|*|0005515:protein binding	0006355:regulation of transcription, DNA-dependent|*|0045449:regulation of transcription|*|0006350:transcription|*|0032582:negative regulation of gene-specific transcription	x	1001	38
Q8IEC3	PF13_0109	N2,N2-dimethylguanosine tRNA methyltransferase, putative;	0004809:tRNA (guanine-N2-)-methyltransferase activity|*|0016740:transferase activity|*|0003723:RNA binding|*|0008168:methyltransferase activity	0008033:tRNA processing	x	P13669	mngR	Mannosyl-D-glycerate transport/metabolism system repressor mngR;	0003700:transcription factor activity|*|0016566:specific transcriptional repressor activity|*|0003677:DNA binding|*|0030528:transcription regulator activity	0006350:transcription|*|0032582:negative regulation of gene-specific transcription|*|0045449:regulation of transcription|*|0006355:regulation of transcription, DNA-dependent	0005622:intracellular	1001	38
Q8IFP1	PFD1060w	U5 small nuclear ribonucleoprotein-specific protein, putative;	0005524:ATP binding|*|0000166:nucleotide binding|*|0003676:nucleic acid binding|*|0008026:ATP-dependent helicase activity|*|0017111:nucleoside-triphosphatase activity|*|0004386:helicase activity|*|0016787:hydrolase activity	x	0030529:ribonucleoprotein complex	P76034	yciT	Uncharacterized HTH-type transcriptional regulator yciT;	0016564:transcription repressor activity|*|0003700:transcription factor activity|*|0003677:DNA binding	0006355:regulation of transcription, DNA-dependent|*|0006350:transcription|*|0045449:regulation of transcription	0005622:intracellular	1001	38
Q8IM37	PF14_0054	Putative uncharacterized protein;	0008270:zinc ion binding|*|0046872:metal ion binding|*|0005515:protein binding	x	x	P0AEL8	fimZ	Fimbriae Z protein;	0043565:sequence-specific DNA binding|*|0003677:DNA binding|*|0003700:transcription factor activity|*|0000156:two-component response regulator activity	0006355:regulation of transcription, DNA-dependent|*|0045449:regulation of transcription|*|0000160:two-component signal transduction system (phosphorelay)|*|0006350:transcription	0005622:intracellular|*|0005737:cytoplasm	1001	38
Q8IJD6	PF10_0262	Conserved Plasmodium protein;	x	x	x	P69405	rcsA	Colanic acid capsular biosynthesis activation protein A;	0043565:sequence-specific DNA binding|*|0016564:transcription repressor activity|*|0016563:transcription activator activity|*|0000156:two-component response regulator activity|*|0003677:DNA binding|*|0003700:transcription factor activity	0006350:transcription|*|0050896:response to stimulus|*|0006355:regulation of transcription, DNA-dependent|*|0045449:regulation of transcription|*|0000160:two-component signal transduction system (phosphorelay)	0005622:intracellular	1001	39
Q8IJY1	PF10_0060	Conserved Plasmodium protein;	x	x	x	P39389	yjiR	Uncharacterized HTH-type transcriptional regulator yjiR;	0003700:transcription factor activity|*|0016769:transferase activity, transferring nitrogenous groups|*|0030170:pyridoxal phosphate binding|*|0003824:catalytic activity|*|0008483:transaminase activity|*|0016740:transferase activity|*|0005515:protein binding|*|0003677:DNA binding	0006355:regulation of transcription, DNA-dependent|*|0009058:biosynthetic process|*|0006350:transcription|*|0045449:regulation of transcription	0005622:intracellular	1001	39
Q8I1Y2	PFD0230c	Protease, putative;	0008234:cysteine-type peptidase activity|*|0016787:hydrolase activity|*|0004197:cysteine-type endopeptidase activity|*|0008233:peptidase activity	0006508:proteolysis	x	P0AF20	nagC	N-acetylglucosamine repressor;	0003700:transcription factor activity|*|0003677:DNA binding	0006350:transcription|*|0045449:regulation of transcription|*|0005975:carbohydrate metabolic process|*|0006355:regulation of transcription, DNA-dependent	0005622:intracellular	1001	39
Q8IAS7	PF08_0103	Erythrocyte membrane protein 1, PfEMP1;	0004872:receptor activity	0009405:pathogenesis	0016021:integral to membrane	P0ACP7	purR	HTH-type transcriptional repressor purR;	0003677:DNA binding|*|0003700:transcription factor activity	0006355:regulation of transcription, DNA-dependent|*|0006164:purine nucleotide biosynthetic process|*|0045449:regulation of transcription|*|0006350:transcription	0005622:intracellular	1001	39
Q8IK99	PF14_0707	Putative uncharacterized protein;	0008270:zinc ion binding	x	0005622:intracellular	P77295	ygaV	Probable HTH-type transcriptional regulator ygaV;	0003677:DNA binding|*|0003700:transcription factor activity	0045449:regulation of transcription|*|0006350:transcription|*|0006355:regulation of transcription, DNA-dependent	0005622:intracellular	1001	39
Q8IM77	PF14_0013	Uncharacterized J domain-containing protein PF14_0013;	0031072:heat shock protein binding|*|0003674:molecular_function	0044403:symbiosis, encompassing mutualism through parasitism	0016020:membrane|*|0016021:integral to membrane|*|0005575:cellular_component	P0ACU0	ybiH	Uncharacterized HTH-type transcriptional regulator ybiH;	0003677:DNA binding|*|0030528:transcription regulator activity|*|0003700:transcription factor activity	0045449:regulation of transcription|*|0006355:regulation of transcription, DNA-dependent|*|0006350:transcription	x	1001	39
Q8IBL5	PF07_0101	Putative uncharacterized protein;	x	x	x	P77746	ybdO	Uncharacterized HTH-type transcriptional regulator ybdO;	0003677:DNA binding|*|0003700:transcription factor activity	0006355:regulation of transcription, DNA-dependent|*|0006350:transcription|*|0045449:regulation of transcription	x	1001	40
Q8IIU5	PF11_0069	Conserved Plasmodium protein;	x	x	x	P06993	malT	HTH-type transcriptional regulator malT;	0003700:transcription factor activity|*|0003677:DNA binding|*|0043565:sequence-specific DNA binding|*|0005488:binding|*|0005524:ATP binding|*|0000166:nucleotide binding|*|0000156:two-component response regulator activity	0045449:regulation of transcription|*|0006355:regulation of transcription, DNA-dependent|*|0005975:carbohydrate metabolic process|*|0000160:two-component signal transduction system (phosphorelay)|*|0006350:transcription	0005622:intracellular	1001	40
Q8IL16	PF14_0434	Putative uncharacterized protein;	x	x	x	P0A8S1	iciA	Chromosome initiation inhibitor;	0016563:transcription activator activity|*|0043565:sequence-specific DNA binding|*|0003700:transcription factor activity|*|0003681:bent DNA binding|*|0016566:specific transcriptional repressor activity|*|0003677:DNA binding	0032297:negative regulation of DNA replication initiation|*|0006261:DNA-dependent DNA replication|*|0006350:transcription|*|0045449:regulation of transcription|*|0032582:negative regulation of gene-specific transcription|*|0043193:positive regulation of gene-specific transcription|*|0006355:regulation of transcription, DNA-dependent	x	1001	40
Q8IE18	PF13_0165	Putative uncharacterized protein;	0003676:nucleic acid binding|*|0000166:nucleotide binding	x	x	P0ACU2	rutR	HTH-type transcriptional regulator rutR;	0016563:transcription activator activity|*|0016566:specific transcriptional repressor activity|*|0030528:transcription regulator activity|*|0003677:DNA binding|*|0003700:transcription factor activity|*|0016564:transcription repressor activity	0032582:negative regulation of gene-specific transcription|*|0043193:positive regulation of gene-specific transcription|*|0016481:negative regulation of transcription|*|0045449:regulation of transcription|*|0006350:transcription|*|0006355:regulation of transcription, DNA-dependent	x	1001	40
Q8IJW0	PF10_0081	26S proteasome regulatory subunit 4, putative;	0000166:nucleotide binding|*|0005524:ATP binding|*|0017111:nucleoside-triphosphatase activity|*|0016787:hydrolase activity	0030163:protein catabolic process	0005737:cytoplasm|*|0000502:proteasome complex	P0ACL2	exuR	Exu regulon transcriptional regulator;	0003677:DNA binding|*|0003700:transcription factor activity	0006355:regulation of transcription, DNA-dependent|*|0045449:regulation of transcription|*|0006350:transcription	0005622:intracellular	1001	40
Q8IKB6	PF14_0690	Histone deacetylase, putative;	0016787:hydrolase activity	x	x	P39389	yjiR	Uncharacterized HTH-type transcriptional regulator yjiR;	0003700:transcription factor activity|*|0016769:transferase activity, transferring nitrogenous groups|*|0030170:pyridoxal phosphate binding|*|0003824:catalytic activity|*|0008483:transaminase activity|*|0016740:transferase activity|*|0005515:protein binding|*|0003677:DNA binding	0006355:regulation of transcription, DNA-dependent|*|0009058:biosynthetic process|*|0006350:transcription|*|0045449:regulation of transcription	0005622:intracellular	1001	40
Q8IKJ1	PF14_0614	Phosphatase, putative;	0016787:hydrolase activity	x	x	Q47083	cbl	HTH-type transcriptional regulator cbl;	0003700:transcription factor activity|*|0003677:DNA binding|*|0016563:transcription activator activity	0045883:positive regulation of sulfur utilization|*|0006350:transcription|*|0006355:regulation of transcription, DNA-dependent|*|0045449:regulation of transcription	x	133	40
Q8IL88	PF14_0359	HSP40, subfamily A, putative;	0031072:heat shock protein binding|*|0051082:unfolded protein binding|*|0008270:zinc ion binding|*|0046872:metal ion binding	0006457:protein folding	x	P0ACQ0	rbsR	Ribose operon repressor;	0003700:transcription factor activity|*|0003677:DNA binding|*|0005515:protein binding	0006355:regulation of transcription, DNA-dependent|*|0006350:transcription|*|0045449:regulation of transcription	0005622:intracellular	1001	40
Q8I1Q8	PFD0870w	Putative uncharacterized protein;	x	x	x	P0ACN4	allR	HTH-type transcriptional repressor AllR;	0016564:transcription repressor activity|*|0003700:transcription factor activity|*|0003677:DNA binding|*|0016566:specific transcriptional repressor activity	0006350:transcription|*|0045449:regulation of transcription|*|0032582:negative regulation of gene-specific transcription|*|0006355:regulation of transcription, DNA-dependent	x	1001	41
Q8I5A6	PFL1515c	Amino acid transporter, putative;	x	x	x	P77746	ybdO	Uncharacterized HTH-type transcriptional regulator ybdO;	0003677:DNA binding|*|0003700:transcription factor activity	0006355:regulation of transcription, DNA-dependent|*|0006350:transcription|*|0045449:regulation of transcription	x	1001	41
Q8IAN9	MAL8P1.141	Putative uncharacterized protein;	x	x	x	P0ACT6	uidR	HTH-type transcriptional regulator uidR;	0016564:transcription repressor activity|*|0003677:DNA binding|*|0003700:transcription factor activity	0006355:regulation of transcription, DNA-dependent|*|0045449:regulation of transcription|*|0006350:transcription	x	1001	41
Q8ID81	MAL13P1.312	Putative uncharacterized protein;	x	x	x	P15082	srlR	Glucitol operon repressor;	0003700:transcription factor activity|*|0003677:DNA binding	0006350:transcription|*|0006355:regulation of transcription, DNA-dependent|*|0045449:regulation of transcription|*|0009401:phosphoenolpyruvate-dependent sugar phosphotransferase system	0005622:intracellular	1001	41
Q8ILL4	PF14_0229	Putative uncharacterized protein;	x	x	x	P0A9A9	fur	Ferric uptake regulation protein;	0005515:protein binding|*|0003677:DNA binding|*|0003700:transcription factor activity|*|0008270:zinc ion binding|*|0046872:metal ion binding	0045449:regulation of transcription|*|0006350:transcription|*|0006355:regulation of transcription, DNA-dependent	0005737:cytoplasm	1001	41
Q8ILQ4	PF14_0190	Putative uncharacterized protein;	x	x	x	P03024	galR	HTH-type transcriptional regulator galR;	0005515:protein binding|*|0003700:transcription factor activity|*|0003677:DNA binding	0005975:carbohydrate metabolic process|*|0006012:galactose metabolic process|*|0006355:regulation of transcription, DNA-dependent|*|0045449:regulation of transcription|*|0006350:transcription	0005622:intracellular	1001	41
O77308	PFC0125w	ABC transporter, (TAP family), putative;	0005524:ATP binding|*|0016887:ATPase activity|*|0000166:nucleotide binding|*|0042626:ATPase activity, coupled to transmembrane movement of substances	0006810:transport|*|0055085:transmembrane transport	0016021:integral to membrane	P0ACS7	rpiR	HTH-type transcriptional regulator rpiR;	0003700:transcription factor activity|*|0016566:specific transcriptional repressor activity|*|0005529:sugar binding|*|0003677:DNA binding|*|0016564:transcription repressor activity	0006350:transcription|*|0045449:regulation of transcription|*|0005975:carbohydrate metabolic process|*|0032582:negative regulation of gene-specific transcription|*|0006355:regulation of transcription, DNA-dependent	x	1001	41
Q8IJ49	PF10_0351	Probable protein;	0005488:binding|*|0003723:RNA binding	x	x	P0A6D0	argR	Arginine repressor;	0003700:transcription factor activity|*|0003677:DNA binding	0006526:arginine biosynthetic process|*|0045449:regulation of transcription|*|0006355:regulation of transcription, DNA-dependent|*|0006350:transcription|*|0006310:DNA recombination|*|0008652:amino acid biosynthetic process|*|0042150:plasmid recombination	0005737:cytoplasm	1001	41
Q8ILZ3	PF14_0100	Cytidine triphosphate synthetase;	0003883:CTP synthase activity|*|0003824:catalytic activity|*|0016874:ligase activity	0006221:pyrimidine nucleotide biosynthetic process	x	P0ACL2	exuR	Exu regulon transcriptional regulator;	0003677:DNA binding|*|0003700:transcription factor activity	0006355:regulation of transcription, DNA-dependent|*|0045449:regulation of transcription|*|0006350:transcription	0005622:intracellular	1001	41
Q8IAM0	PF08_0132	Glutamate dehydrogenase, putative;	0003824:catalytic activity|*|0004352:glutamate dehydrogenase activity|*|0016491:oxidoreductase activity|*|0005488:binding	0008152:metabolic process|*|0006520:amino acid metabolic process|*|0055114:oxidation reduction	x	P09546	putA	Bifunctional protein putA;	0003842:1-pyrroline-5-carboxylate dehydrogenase activity|*|0004657:proline dehydrogenase activity|*|0016491:oxidoreductase activity|*|0003677:DNA binding|*|0005515:protein binding|*|0003700:transcription factor activity|*|0050660:FAD binding|*|0016566:specific transcriptional repressor activity|*|0003824:catalytic activity|*|0010843:promoter binding	0008152:metabolic process|*|0010133:proline catabolic process to glutamate|*|0055114:oxidation reduction|*|0006537:glutamate biosynthetic process|*|0045449:regulation of transcription|*|0006350:transcription|*|0006561:proline biosynthetic process|*|0006560:proline metabolic process|*|0006562:proline catabolic process	x	1001	42
O97303	PFC1060c	Putative uncharacterized protein;	x	x	x	P17446	betI	HTH-type transcriptional regulator BetI;	0003677:DNA binding|*|0003700:transcription factor activity	0045449:regulation of transcription|*|0006350:transcription|*|0006355:regulation of transcription, DNA-dependent	x	1001	42
Q8I5D0	PFL1395c	Conserved Plasmodium protein;	x	x	x	P0ACH5	marA	Multiple antibiotic resistance protein marA;	0003700:transcription factor activity|*|0003677:DNA binding|*|0043565:sequence-specific DNA binding	0046677:response to antibiotic|*|0045449:regulation of transcription|*|0006355:regulation of transcription, DNA-dependent|*|0006350:transcription	0005622:intracellular	1001	42
Q8IBG5	PF07_0122	Nucleolus BRIX protein, putative;	x	x	x	P0ACS7	rpiR	HTH-type transcriptional regulator rpiR;	0003700:transcription factor activity|*|0016566:specific transcriptional repressor activity|*|0005529:sugar binding|*|0003677:DNA binding|*|0016564:transcription repressor activity	0006350:transcription|*|0045449:regulation of transcription|*|0005975:carbohydrate metabolic process|*|0032582:negative regulation of gene-specific transcription|*|0006355:regulation of transcription, DNA-dependent	x	1001	42
Q8IIC2	PF11_0252	Neutral-sphingomyelinase activation factor protein, putative;	x	x	x	P77379	ykgD	Uncharacterized HTH-type transcriptional regulator ykgD;	0043565:sequence-specific DNA binding|*|0003677:DNA binding|*|0003700:transcription factor activity	0006355:regulation of transcription, DNA-dependent|*|0045449:regulation of transcription|*|0006350:transcription	0005622:intracellular	1001	42
Q8IJ76	PF10_0323	Early transcribed membrane protein 10.2, etramp 10.2;	x	x	x	P77746	ybdO	Uncharacterized HTH-type transcriptional regulator ybdO;	0003677:DNA binding|*|0003700:transcription factor activity	0006355:regulation of transcription, DNA-dependent|*|0006350:transcription|*|0045449:regulation of transcription	x	1001	42
Q8IM45	PF14_0046	Putative uncharacterized protein;	x	x	x	P0AGA6	uhpA	Transcriptional regulatory protein uhpA;	0003677:DNA binding|*|0003700:transcription factor activity|*|0043565:sequence-specific DNA binding|*|0000156:two-component response regulator activity|*|0005515:protein binding	0006355:regulation of transcription, DNA-dependent|*|0000160:two-component signal transduction system (phosphorelay)|*|0006810:transport|*|0006350:transcription|*|0008643:carbohydrate transport|*|0045449:regulation of transcription	0005737:cytoplasm|*|0005622:intracellular	1001	42
Q8IEK1	MAL13P1.56	M1-family aminopeptidase;	0008237:metallopeptidase activity|*|0008270:zinc ion binding|*|0016787:hydrolase activity|*|0004177:aminopeptidase activity	0006508:proteolysis	x	P37309	arsR	Arsenical resistance operon repressor;	0003700:transcription factor activity|*|0016564:transcription repressor activity|*|0003677:DNA binding	0006350:transcription|*|0045449:regulation of transcription|*|0006355:regulation of transcription, DNA-dependent|*|0046685:response to arsenic	0005622:intracellular	1001	42
Q8IFL9	PFD1175w	Serine/Threonine protein kinase, FIKK family;	0005524:ATP binding|*|0004674:protein serine/threonine kinase activity|*|0004713:protein tyrosine kinase activity|*|0016301:kinase activity|*|0004672:protein kinase activity	0006468:protein amino acid phosphorylation	x	P10805	envY	Porin thermoregulatory protein envY;	0003677:DNA binding|*|0003700:transcription factor activity|*|0043565:sequence-specific DNA binding	0006355:regulation of transcription, DNA-dependent|*|0006350:transcription|*|0045449:regulation of transcription	0005622:intracellular	321	42
Q8ILC9	PF14_0315	Putative uncharacterized protein;	0008270:zinc ion binding|*|0005515:protein binding	x	x	P33234	adiY	HTH-type transcriptional regulator AdiY;	0043565:sequence-specific DNA binding|*|0003700:transcription factor activity|*|0003677:DNA binding|*|0005515:protein binding|*|0016563:transcription activator activity	0006350:transcription|*|0043193:positive regulation of gene-specific transcription|*|0045449:regulation of transcription|*|0006355:regulation of transcription, DNA-dependent	0005622:intracellular	79	42
O96129	PFB0125c	Conserved Plasmodium protein;	x	x	x	P37639	gadX	HTH-type transcriptional regulator gadX;	0003700:transcription factor activity|*|0016563:transcription activator activity|*|0003677:DNA binding|*|0043565:sequence-specific DNA binding	0006355:regulation of transcription, DNA-dependent|*|0045449:regulation of transcription|*|0006350:transcription	0005622:intracellular	1001	43
O97334	PFC0100c	Regulatory protein, putative;	x	x	x	P69407	rcsB	Capsular synthesis regulator component B;	0016564:transcription repressor activity|*|0016563:transcription activator activity|*|0003700:transcription factor activity|*|0043565:sequence-specific DNA binding|*|0003677:DNA binding|*|0000156:two-component response regulator activity|*|0005515:protein binding	0006355:regulation of transcription, DNA-dependent|*|0006350:transcription|*|0000160:two-component signal transduction system (phosphorelay)|*|0045449:regulation of transcription	0005622:intracellular	1001	43
Q8I395	PFI0265c	RhopH3;	x	x	x	P45544	frlR	HTH-type transcriptional regulator frlR;	0030528:transcription regulator activity|*|0005515:protein binding|*|0003677:DNA binding|*|0003700:transcription factor activity	0045449:regulation of transcription|*|0006355:regulation of transcription, DNA-dependent|*|0006350:transcription	0005622:intracellular	1001	43
Q8I3P2	PFE1105c	Putative uncharacterized protein;	x	x	x	P0ACT2	envR	Probable acrEF/envCD operon repressor;	0003677:DNA binding|*|0003700:transcription factor activity|*|0016564:transcription repressor activity|*|0016566:specific transcriptional repressor activity|*|0030528:transcription regulator activity|*|0005515:protein binding	0006355:regulation of transcription, DNA-dependent|*|0045449:regulation of transcription|*|0006350:transcription|*|0032582:negative regulation of gene-specific transcription	x	1001	43
Q8I4R5	PFL2505c	Rhoptry neck protein 3, putative;	x	x	x	P77333	ycjZ	Uncharacterized HTH-type transcriptional regulator ycjZ;	0003677:DNA binding|*|0003700:transcription factor activity	0045449:regulation of transcription|*|0006350:transcription|*|0006355:regulation of transcription, DNA-dependent	x	1001	43
Q8I544	PFL1835w	Conserved Plasmodium protein;	x	x	x	P0ACL5	glcC	Glc operon transcriptional activator;	0003700:transcription factor activity|*|0003677:DNA binding	0006355:regulation of transcription, DNA-dependent|*|0045449:regulation of transcription|*|0006350:transcription	0005622:intracellular	1001	43
Q8I5U3	PFL0530c	Conserved Plasmodium protein;	x	x	x	P69405	rcsA	Colanic acid capsular biosynthesis activation protein A;	0043565:sequence-specific DNA binding|*|0016564:transcription repressor activity|*|0016563:transcription activator activity|*|0000156:two-component response regulator activity|*|0003677:DNA binding|*|0003700:transcription factor activity	0006350:transcription|*|0050896:response to stimulus|*|0006355:regulation of transcription, DNA-dependent|*|0045449:regulation of transcription|*|0000160:two-component signal transduction system (phosphorelay)	0005622:intracellular	623	43
Q8IDJ4	PF13_0265	Putative uncharacterized protein;	x	x	x	P0ACS7	rpiR	HTH-type transcriptional regulator rpiR;	0003700:transcription factor activity|*|0016566:specific transcriptional repressor activity|*|0005529:sugar binding|*|0003677:DNA binding|*|0016564:transcription repressor activity	0006350:transcription|*|0045449:regulation of transcription|*|0005975:carbohydrate metabolic process|*|0032582:negative regulation of gene-specific transcription|*|0006355:regulation of transcription, DNA-dependent	x	82	43
Q8IM62	PF14_0029	Putative uncharacterized protein;	x	x	x	P06846	ebgR	HTH-type transcriptional regulator ebgR;	0003677:DNA binding|*|0003700:transcription factor activity	0045449:regulation of transcription|*|0006350:transcription|*|0006355:regulation of transcription, DNA-dependent	0005622:intracellular	1001	43
Q8I469	PFE0155w	Putative uncharacterized protein;	0005524:ATP binding	x	x	P30958	mfd	Transcription-repair-coupling factor;	0003700:transcription factor activity|*|0000166:nucleotide binding|*|0008026:ATP-dependent helicase activity|*|0003676:nucleic acid binding|*|0004386:helicase activity|*|0016787:hydrolase activity|*|0003684:damaged DNA binding|*|0005524:ATP binding|*|0003677:DNA binding|*|0005515:protein binding	0006974:response to DNA damage stimulus|*|0006281:DNA repair|*|0006355:regulation of transcription, DNA-dependent|*|0000716:transcription-coupled nucleotide-excision repair, DNA damage recognition	x	1001	43
Q8IC20	PF07_0020	Methyltransferase, putative;	0008168:methyltransferase activity|*|0016740:transferase activity	0008152:metabolic process	x	P17446	betI	HTH-type transcriptional regulator BetI;	0003677:DNA binding|*|0003700:transcription factor activity	0045449:regulation of transcription|*|0006350:transcription|*|0006355:regulation of transcription, DNA-dependent	x	1001	43
Q8IE84	PF13_0130	Vacuolar ATP synthase subunit G, putative;	0016820:hydrolase activity, acting on acid anhydrides, catalyzing transmembrane movement of substances|*|0016787:hydrolase activity	0015992:proton transport	0016471:vacuolar proton-transporting V-type ATPase complex	P23484	fecI	Probable RNA polymerase sigma factor fecI;	0003677:DNA binding|*|0003700:transcription factor activity|*|0016987:sigma factor activity	0006352:transcription initiation|*|0006355:regulation of transcription, DNA-dependent|*|0006810:transport|*|0045449:regulation of transcription|*|0006811:ion transport|*|0006350:transcription|*|0006826:iron ion transport	x	1001	44
Q8I1X7	PFD0255w	Ag-1 blood stage membrane protein homologue;	x	x	x	P77700	yahB	Uncharacterized HTH-type transcriptional regulator yahB;	0003700:transcription factor activity|*|0003677:DNA binding	0006355:regulation of transcription, DNA-dependent|*|0006350:transcription|*|0045449:regulation of transcription	x	1001	44
Q8I444	PFE0285c	Small ubiquitin-related modifier, putative;	x	x	x	P69407	rcsB	Capsular synthesis regulator component B;	0016564:transcription repressor activity|*|0016563:transcription activator activity|*|0003700:transcription factor activity|*|0043565:sequence-specific DNA binding|*|0003677:DNA binding|*|0000156:two-component response regulator activity|*|0005515:protein binding	0006355:regulation of transcription, DNA-dependent|*|0006350:transcription|*|0000160:two-component signal transduction system (phosphorelay)|*|0045449:regulation of transcription	0005622:intracellular	1001	44
Q8IBJ8	PF07_0106	Putative uncharacterized protein;	x	x	x	P06134	ada	Regulatory protein ada;	0003700:transcription factor activity|*|0008168:methyltransferase activity|*|0003677:DNA binding|*|0003908:methylated-DNA-[protein]-cysteine S-methyltransferase activity|*|0016740:transferase activity|*|0046872:metal ion binding|*|0008270:zinc ion binding|*|0003824:catalytic activity|*|0043565:sequence-specific DNA binding	0006281:DNA repair|*|0006350:transcription|*|0006974:response to DNA damage stimulus|*|0006355:regulation of transcription, DNA-dependent|*|0045449:regulation of transcription	0005622:intracellular	1001	44
Q8ID99	PF13_0321	Putative uncharacterized protein;	x	x	x	P45463	ttdR	HTH-type transcriptional activator ttdR;	0003700:transcription factor activity|*|0016563:transcription activator activity|*|0003677:DNA binding	0043193:positive regulation of gene-specific transcription|*|0045449:regulation of transcription|*|0006355:regulation of transcription, DNA-dependent|*|0006350:transcription	x	1001	44
Q8IDU2	PF13_0215	Putative uncharacterized protein;	x	x	x	P0ACM5	yegW	Uncharacterized HTH-type transcriptional regulator yegW;	0030528:transcription regulator activity|*|0003700:transcription factor activity|*|0003677:DNA binding|*|0005515:protein binding	0045449:regulation of transcription|*|0006350:transcription|*|0006355:regulation of transcription, DNA-dependent	0005622:intracellular	1001	44
Q8II52	PF11_0322	Conserved Plasmodium protein;	x	x	x	P03023	lacI	Lactose operon repressor;	0003677:DNA binding|*|0005515:protein binding|*|0003700:transcription factor activity	0045449:regulation of transcription|*|0006350:transcription|*|0006355:regulation of transcription, DNA-dependent	0005622:intracellular|*|0005829:cytosol	1001	44
Q8ILI6	PF14_0257	Acidic leucine-rich nuclear phosphoprotein 32-related protein;	x	x	x	P30958	mfd	Transcription-repair-coupling factor;	0003700:transcription factor activity|*|0000166:nucleotide binding|*|0008026:ATP-dependent helicase activity|*|0003676:nucleic acid binding|*|0004386:helicase activity|*|0016787:hydrolase activity|*|0003684:damaged DNA binding|*|0005524:ATP binding|*|0003677:DNA binding|*|0005515:protein binding	0006974:response to DNA damage stimulus|*|0006281:DNA repair|*|0006355:regulation of transcription, DNA-dependent|*|0000716:transcription-coupled nucleotide-excision repair, DNA damage recognition	x	1001	44
Q8IIC9	PF11_0245	Translation elongation factor EF-1, subunit alpha, putative;	0000166:nucleotide binding|*|0005525:GTP binding|*|0003924:GTPase activity|*|0003746:translation elongation factor activity	x	x	P0ACP1	fruR	Fructose repressor;	0003677:DNA binding|*|0003700:transcription factor activity	0045449:regulation of transcription|*|0006355:regulation of transcription, DNA-dependent|*|0006350:transcription|*|0009750:response to fructose stimulus	0005622:intracellular	257	44
Q8IEU3	PF13_0010	Glycophorin binding protein family, Gbph;	x	x	x	P69407	rcsB	Capsular synthesis regulator component B;	0016564:transcription repressor activity|*|0016563:transcription activator activity|*|0003700:transcription factor activity|*|0043565:sequence-specific DNA binding|*|0003677:DNA binding|*|0000156:two-component response regulator activity|*|0005515:protein binding	0006355:regulation of transcription, DNA-dependent|*|0006350:transcription|*|0000160:two-component signal transduction system (phosphorelay)|*|0045449:regulation of transcription	0005622:intracellular	1001	45
Q8II33	PF11_0341	Conserved Plasmodium protein;	x	x	x	P0ACQ7	tdcA	HTH-type transcriptional regulator tdcA;	0003677:DNA binding|*|0003700:transcription factor activity	0006350:transcription|*|0006355:regulation of transcription, DNA-dependent|*|0045449:regulation of transcription	x	1001	45
Q8I2N6	PFI1340w	Fumarate hydratase, putative;	0016829:lyase activity|*|0004333:fumarate hydratase activity|*|0016836:hydro-lyase activity	x	x	P0A6R3	fis	DNA-binding protein fis;	0003700:transcription factor activity|*|0003677:DNA binding|*|0043565:sequence-specific DNA binding|*|0005515:protein binding	0045449:regulation of transcription|*|0006355:regulation of transcription, DNA-dependent|*|0006350:transcription	x	1001	45
Q8I5H4	PFL1170w	Polyadenylate-binding protein, putative;	0003723:RNA binding|*|0003676:nucleic acid binding|*|0000166:nucleotide binding	x	x	P0ACR7	yfeR	Uncharacterized HTH-type transcriptional regulator yfeR;	0003700:transcription factor activity|*|0003677:DNA binding	0006355:regulation of transcription, DNA-dependent|*|0045449:regulation of transcription|*|0006350:transcription	x	1001	45
Q8IHU7	PF11_0429	Conserved Plasmodium protein;	0008270:zinc ion binding|*|0046872:metal ion binding|*|0005515:protein binding	x	x	P06134	ada	Regulatory protein ada;	0003700:transcription factor activity|*|0008168:methyltransferase activity|*|0003677:DNA binding|*|0003908:methylated-DNA-[protein]-cysteine S-methyltransferase activity|*|0016740:transferase activity|*|0046872:metal ion binding|*|0008270:zinc ion binding|*|0003824:catalytic activity|*|0043565:sequence-specific DNA binding	0006281:DNA repair|*|0006350:transcription|*|0006974:response to DNA damage stimulus|*|0006355:regulation of transcription, DNA-dependent|*|0045449:regulation of transcription	0005622:intracellular	1001	45
O96227	PFB0670c	Conserved Plasmodium protein;	x	x	x	P0ACR2	ydhB	Uncharacterized HTH-type transcriptional regulator ydhB;	0003700:transcription factor activity|*|0003677:DNA binding	0045449:regulation of transcription|*|0006355:regulation of transcription, DNA-dependent|*|0006350:transcription	x	1001	46
Q8I1Q4	PFD0885c	Putative uncharacterized protein;	x	x	x	P15373	sohA	HtrA suppressor protein;	0019899:enzyme binding|*|0003700:transcription factor activity	0016481:negative regulation of transcription|*|0001558:regulation of cell growth	0005737:cytoplasm	1001	46
Q8I5X4	PFL0355c	Conserved Plasmodium protein;	x	x	0005634:nucleus	P17446	betI	HTH-type transcriptional regulator BetI;	0003677:DNA binding|*|0003700:transcription factor activity	0045449:regulation of transcription|*|0006350:transcription|*|0006355:regulation of transcription, DNA-dependent	x	1001	46
Q8IDN9	PF13_0243	Putative uncharacterized protein;	x	x	x	P0ACR7	yfeR	Uncharacterized HTH-type transcriptional regulator yfeR;	0003700:transcription factor activity|*|0003677:DNA binding	0006355:regulation of transcription, DNA-dependent|*|0045449:regulation of transcription|*|0006350:transcription	x	1001	46
Q8II72	PF11_0302	Conserved Plasmodium protein;	x	x	x	P0AGB3	rpoH	RNA polymerase sigma-32 factor;	0003677:DNA binding|*|0016987:sigma factor activity|*|0003700:transcription factor activity|*|0008270:zinc ion binding	0006352:transcription initiation|*|0006350:transcription|*|0045449:regulation of transcription|*|0006355:regulation of transcription, DNA-dependent|*|0009408:response to heat|*|0006950:response to stress	x	1001	46
O77336	PFC0425w	Putative uncharacterized protein;	0008270:zinc ion binding|*|0005515:protein binding|*|0046872:metal ion binding	x	x	P24255	rpoN	RNA polymerase sigma-54 factor;	0003899:DNA-directed RNA polymerase activity|*|0003677:DNA binding|*|0016987:sigma factor activity|*|0016779:nucleotidyltransferase activity|*|0016740:transferase activity|*|0003700:transcription factor activity	0006355:regulation of transcription, DNA-dependent|*|0006352:transcription initiation|*|0006525:arginine metabolic process|*|0045449:regulation of transcription|*|0006350:transcription	x	1001	46
P62344	PFB0815w	Calcium-dependent protein kinase 1;	0004674:protein serine/threonine kinase activity|*|0005524:ATP binding|*|0005509:calcium ion binding|*|0004672:protein kinase activity|*|0000166:nucleotide binding|*|0016740:transferase activity|*|0016301:kinase activity|*|0005515:protein binding	0006468:protein amino acid phosphorylation	0016020:membrane	P71229	hyfR	Hydrogenase-4 transcriptional activator;	0017111:nucleoside-triphosphatase activity|*|0005524:ATP binding|*|0003677:DNA binding|*|0000166:nucleotide binding|*|0008134:transcription factor binding|*|0003700:transcription factor activity	0045449:regulation of transcription|*|0006355:regulation of transcription, DNA-dependent|*|0000160:two-component signal transduction system (phosphorelay)|*|0006350:transcription	0005622:intracellular	1001	46
Q8I1T4	PFD0740w	Cyclin-dependent kinase, putative;	0004674:protein serine/threonine kinase activity|*|0004672:protein kinase activity|*|0016301:kinase activity|*|0005524:ATP binding|*|0000166:nucleotide binding	0006468:protein amino acid phosphorylation	x	P0A8S9	flhD	Transcriptional activator FlhD;	0003677:DNA binding|*|0016563:transcription activator activity|*|0016564:transcription repressor activity	0043064:flagellum organization|*|0045449:regulation of transcription|*|0045941:positive regulation of transcription|*|0009296:flagellum assembly|*|0006350:transcription	0005737:cytoplasm	1001	46
Q8IJQ6	PF10_0136	Initiation factor 2 subunit family, putative;	0003743:translation initiation factor activity	0044237:cellular metabolic process	x	P69407	rcsB	Capsular synthesis regulator component B;	0016564:transcription repressor activity|*|0016563:transcription activator activity|*|0003700:transcription factor activity|*|0043565:sequence-specific DNA binding|*|0003677:DNA binding|*|0000156:two-component response regulator activity|*|0005515:protein binding	0006355:regulation of transcription, DNA-dependent|*|0006350:transcription|*|0000160:two-component signal transduction system (phosphorelay)|*|0045449:regulation of transcription	0005622:intracellular	1001	46
Q8IKS3	PF14_0529	Gamma-adaptin, putative;	0005488:binding|*|0005515:protein binding	0006886:intracellular protein transport|*|0016192:vesicle-mediated transport	0030117:membrane coat|*|0044431:Golgi apparatus part|*|0030131:clathrin adaptor complex	Q06065	atoC	Acetoacetate metabolism regulatory protein AtoC;	0000166:nucleotide binding|*|0005524:ATP binding|*|0003700:transcription factor activity|*|0008134:transcription factor binding|*|0016563:transcription activator activity|*|0003677:DNA binding|*|0000156:two-component response regulator activity|*|0017111:nucleoside-triphosphatase activity	0006355:regulation of transcription, DNA-dependent|*|0043193:positive regulation of gene-specific transcription|*|0000160:two-component signal transduction system (phosphorelay)|*|0006350:transcription|*|0045449:regulation of transcription	0005737:cytoplasm|*|0005622:intracellular	1001	46
Q9U0I8	PFD0485w	Putative uncharacterized protein;	0008270:zinc ion binding	x	0005622:intracellular	P0ACH5	marA	Multiple antibiotic resistance protein marA;	0003700:transcription factor activity|*|0003677:DNA binding|*|0043565:sequence-specific DNA binding	0046677:response to antibiotic|*|0045449:regulation of transcription|*|0006355:regulation of transcription, DNA-dependent|*|0006350:transcription	0005622:intracellular	124	46
Q8IJW2	PF10_0079	Conserved Plasmodium protein;	0005515:protein binding|*|0003677:DNA binding|*|0008270:zinc ion binding|*|0046872:metal ion binding	x	x	P0A6Z6	nikR	Nickel-responsive regulator;	0003677:DNA binding|*|0046872:metal ion binding|*|0005515:protein binding	0045449:regulation of transcription|*|0006355:regulation of transcription, DNA-dependent|*|0006350:transcription	x	1001	47
Q8I6U6	PF10_0374	Pf11-1 protein;	x	x	x	P17446	betI	HTH-type transcriptional regulator BetI;	0003677:DNA binding|*|0003700:transcription factor activity	0045449:regulation of transcription|*|0006350:transcription|*|0006355:regulation of transcription, DNA-dependent	x	1001	47
Q8IAN1	PF08_0127	Putative uncharacterized protein;	x	x	x	P77333	ycjZ	Uncharacterized HTH-type transcriptional regulator ycjZ;	0003677:DNA binding|*|0003700:transcription factor activity	0045449:regulation of transcription|*|0006350:transcription|*|0006355:regulation of transcription, DNA-dependent	x	1001	47
Q8I6S5	PF08_0045	2-oxoglutarate dehydrogenase E1 component;	0016491:oxidoreductase activity|*|0004591:oxoglutarate dehydrogenase (succinyl-transferring) activity|*|0016624:oxidoreductase activity, acting on the aldehyde or oxo group of donors, disulfide as acceptor|*|0030976:thiamin pyrophosphate binding	0008152:metabolic process|*|0055114:oxidation reduction|*|0006096:glycolysis	x	P45463	ttdR	HTH-type transcriptional activator ttdR;	0003700:transcription factor activity|*|0016563:transcription activator activity|*|0003677:DNA binding	0043193:positive regulation of gene-specific transcription|*|0045449:regulation of transcription|*|0006355:regulation of transcription, DNA-dependent|*|0006350:transcription	x	1001	47
Q8IDV1	PF13_0213	60S ribosomal protein L6-2, putative;	0003735:structural constituent of ribosome	0006412:translation	0005622:intracellular|*|0005840:ribosome	P0AGA6	uhpA	Transcriptional regulatory protein uhpA;	0003677:DNA binding|*|0003700:transcription factor activity|*|0043565:sequence-specific DNA binding|*|0000156:two-component response regulator activity|*|0005515:protein binding	0006355:regulation of transcription, DNA-dependent|*|0000160:two-component signal transduction system (phosphorelay)|*|0006810:transport|*|0006350:transcription|*|0008643:carbohydrate transport|*|0045449:regulation of transcription	0005737:cytoplasm|*|0005622:intracellular	1001	47
Q8IJD0	PF10_0268	Merozoite capping protein 1;	0016209:antioxidant activity|*|0016491:oxidoreductase activity	x	x	P0ACL2	exuR	Exu regulon transcriptional regulator;	0003677:DNA binding|*|0003700:transcription factor activity	0006355:regulation of transcription, DNA-dependent|*|0045449:regulation of transcription|*|0006350:transcription	0005622:intracellular	1001	47
Q8I0W8	PFE0675c	Deoxyribodipyrimidine photolyase (Photoreactivating enzyme, DNA photolyase), putative;	0003904:deoxyribodipyrimidine photo-lyase activity|*|0003913:DNA photolyase activity|*|0016829:lyase activity	0006281:DNA repair	x	P0AFF6	nusA	Transcription elongation protein nusA;	0003723:RNA binding|*|0005515:protein binding|*|0030528:transcription regulator activity|*|0003700:transcription factor activity|*|0000166:nucleotide binding|*|0003677:DNA binding	0031554:regulation of transcription termination|*|0045449:regulation of transcription|*|0006350:transcription|*|0006353:transcription termination|*|0031564:transcription antitermination|*|0006281:DNA repair|*|0006950:response to stress	x	1001	48
Q8IHQ2	PF11_0477	CCAAT-box DNA binding protein subunit B;	0003677:DNA binding|*|0043565:sequence-specific DNA binding	x	0005622:intracellular|*|0005634:nucleus	P0A8S1	iciA	Chromosome initiation inhibitor;	0016563:transcription activator activity|*|0043565:sequence-specific DNA binding|*|0003700:transcription factor activity|*|0003681:bent DNA binding|*|0016566:specific transcriptional repressor activity|*|0003677:DNA binding	0032297:negative regulation of DNA replication initiation|*|0006261:DNA-dependent DNA replication|*|0006350:transcription|*|0045449:regulation of transcription|*|0032582:negative regulation of gene-specific transcription|*|0043193:positive regulation of gene-specific transcription|*|0006355:regulation of transcription, DNA-dependent	x	1001	48
Q8I2P0	PFI1320c	Putative uncharacterized protein;	x	x	x	P00579	rpoD	RNA polymerase sigma factor rpoD;	0003700:transcription factor activity|*|0030528:transcription regulator activity|*|0003677:DNA binding|*|0016987:sigma factor activity|*|0005515:protein binding	0006352:transcription initiation|*|0006355:regulation of transcription, DNA-dependent|*|0009408:response to heat|*|0006350:transcription|*|0045449:regulation of transcription	x	1001	48
Q8IAT4	MAL8P1.111	JmjC domain containing protein;	x	x	0005634:nucleus	P71229	hyfR	Hydrogenase-4 transcriptional activator;	0017111:nucleoside-triphosphatase activity|*|0005524:ATP binding|*|0003677:DNA binding|*|0000166:nucleotide binding|*|0008134:transcription factor binding|*|0003700:transcription factor activity	0045449:regulation of transcription|*|0006355:regulation of transcription, DNA-dependent|*|0000160:two-component signal transduction system (phosphorelay)|*|0006350:transcription	0005622:intracellular	1001	48
Q8IBQ4	PF07_0081	Putative uncharacterized protein;	x	x	x	P0AGA6	uhpA	Transcriptional regulatory protein uhpA;	0003677:DNA binding|*|0003700:transcription factor activity|*|0043565:sequence-specific DNA binding|*|0000156:two-component response regulator activity|*|0005515:protein binding	0006355:regulation of transcription, DNA-dependent|*|0000160:two-component signal transduction system (phosphorelay)|*|0006810:transport|*|0006350:transcription|*|0008643:carbohydrate transport|*|0045449:regulation of transcription	0005737:cytoplasm|*|0005622:intracellular	1001	48
Q8IBT9	PF07_0067	Putative uncharacterized protein;	x	x	x	P09546	putA	Bifunctional protein putA;	0003842:1-pyrroline-5-carboxylate dehydrogenase activity|*|0004657:proline dehydrogenase activity|*|0016491:oxidoreductase activity|*|0003677:DNA binding|*|0005515:protein binding|*|0003700:transcription factor activity|*|0050660:FAD binding|*|0016566:specific transcriptional repressor activity|*|0003824:catalytic activity|*|0010843:promoter binding	0008152:metabolic process|*|0010133:proline catabolic process to glutamate|*|0055114:oxidation reduction|*|0006537:glutamate biosynthetic process|*|0045449:regulation of transcription|*|0006350:transcription|*|0006561:proline biosynthetic process|*|0006560:proline metabolic process|*|0006562:proline catabolic process	x	1001	48
Q8IC10	MAL7P1.24	Cdk105, putative;	x	x	x	P0A9F1	mntR	Transcriptional regulator mntR;	0003700:transcription factor activity|*|0016566:specific transcriptional repressor activity|*|0003677:DNA binding|*|0016564:transcription repressor activity|*|0005506:iron ion binding	0032582:negative regulation of gene-specific transcription|*|0045449:regulation of transcription|*|0006355:regulation of transcription, DNA-dependent|*|0006350:transcription	0005737:cytoplasm	1001	48
Q8IEH8	PF13_0078	Putative uncharacterized protein;	x	x	x	P0A9E0	araC	Arabinose operon regulatory protein;	0003677:DNA binding|*|0043565:sequence-specific DNA binding|*|0003700:transcription factor activity	0045449:regulation of transcription|*|0006355:regulation of transcription, DNA-dependent|*|0019568:arabinose catabolic process|*|0006350:transcription|*|0005975:carbohydrate metabolic process	0005737:cytoplasm|*|0005622:intracellular	1001	48
Q8IJH9	PF10_0219	Kelch protein, putative;	x	x	x	Q57083	perR	HTH-type transcriptional regulator perR;	0003677:DNA binding|*|0003700:transcription factor activity	0045449:regulation of transcription|*|0006350:transcription|*|0006355:regulation of transcription, DNA-dependent	x	1001	48
Q8IJI4	PF10_0213	10b antigen, putative;	x	x	x	P06134	ada	Regulatory protein ada;	0003700:transcription factor activity|*|0008168:methyltransferase activity|*|0003677:DNA binding|*|0003908:methylated-DNA-[protein]-cysteine S-methyltransferase activity|*|0016740:transferase activity|*|0046872:metal ion binding|*|0008270:zinc ion binding|*|0003824:catalytic activity|*|0043565:sequence-specific DNA binding	0006281:DNA repair|*|0006350:transcription|*|0006974:response to DNA damage stimulus|*|0006355:regulation of transcription, DNA-dependent|*|0045449:regulation of transcription	0005622:intracellular	1001	48
Q8IL76	PF14_0372	Putative uncharacterized protein;	x	x	x	P0ACP1	fruR	Fructose repressor;	0003677:DNA binding|*|0003700:transcription factor activity	0045449:regulation of transcription|*|0006355:regulation of transcription, DNA-dependent|*|0006350:transcription|*|0009750:response to fructose stimulus	0005622:intracellular	1001	48
Q8IBZ0	MAL7P1.30	Putative uncharacterized protein;	x	x	x	Q57083	perR	HTH-type transcriptional regulator perR;	0003677:DNA binding|*|0003700:transcription factor activity	0045449:regulation of transcription|*|0006350:transcription|*|0006355:regulation of transcription, DNA-dependent	x	1001	49
Q8IDG8	PF13_0276	Membrane-associated histidine rich protein 2, (MARHP2);	x	x	x	P00579	rpoD	RNA polymerase sigma factor rpoD;	0003700:transcription factor activity|*|0030528:transcription regulator activity|*|0003677:DNA binding|*|0016987:sigma factor activity|*|0005515:protein binding	0006352:transcription initiation|*|0006355:regulation of transcription, DNA-dependent|*|0009408:response to heat|*|0006350:transcription|*|0045449:regulation of transcription	x	1001	49
Q8I2S1	PFI1155w	Putative uncharacterized protein;	0016538:cyclin-dependent protein kinase regulator activity	0007049:cell cycle	x	Q06065	atoC	Acetoacetate metabolism regulatory protein AtoC;	0000166:nucleotide binding|*|0005524:ATP binding|*|0003700:transcription factor activity|*|0008134:transcription factor binding|*|0016563:transcription activator activity|*|0003677:DNA binding|*|0000156:two-component response regulator activity|*|0017111:nucleoside-triphosphatase activity	0006355:regulation of transcription, DNA-dependent|*|0043193:positive regulation of gene-specific transcription|*|0000160:two-component signal transduction system (phosphorelay)|*|0006350:transcription|*|0045449:regulation of transcription	0005737:cytoplasm|*|0005622:intracellular	1001	49
Q8IHR4	PF11_0465	Dynamin-like protein;	0005525:GTP binding|*|0003924:GTPase activity|*|0000166:nucleotide binding	x	x	P33234	adiY	HTH-type transcriptional regulator AdiY;	0043565:sequence-specific DNA binding|*|0003700:transcription factor activity|*|0003677:DNA binding|*|0005515:protein binding|*|0016563:transcription activator activity	0006350:transcription|*|0043193:positive regulation of gene-specific transcription|*|0045449:regulation of transcription|*|0006355:regulation of transcription, DNA-dependent	0005622:intracellular	323	49
Q8IIV8	PF11_0055	Conserved protein;	x	0045454:cell redox homeostasis	x	P03024	galR	HTH-type transcriptional regulator galR;	0005515:protein binding|*|0003700:transcription factor activity|*|0003677:DNA binding	0005975:carbohydrate metabolic process|*|0006012:galactose metabolic process|*|0006355:regulation of transcription, DNA-dependent|*|0045449:regulation of transcription|*|0006350:transcription	0005622:intracellular	1001	49
Q8IJX8	PF10_0063	DNA/RNA-binding protein, putative;	0003676:nucleic acid binding	x	x	P39343	idnR	HTH-type transcriptional regulator idnR;	0005515:protein binding|*|0003700:transcription factor activity|*|0003677:DNA binding	0006355:regulation of transcription, DNA-dependent|*|0006350:transcription|*|0019521:D-gluconate metabolic process|*|0045449:regulation of transcription	0005622:intracellular	1001	49
Q8IDX9	PF13_0196	MSP7-like protein;	x	x	x	P0A9E5	fnr	Fumarate and nitrate reduction regulatory protein;	0051536:iron-sulfur cluster binding|*|0003700:transcription factor activity|*|0003677:DNA binding|*|0051539:4 iron, 4 sulfur cluster binding|*|0046872:metal ion binding	0006350:transcription|*|0006355:regulation of transcription, DNA-dependent|*|0045449:regulation of transcription	0005622:intracellular|*|0005737:cytoplasm	1001	50
Q8IJH5	PF10_0223	Conserved Plasmodium membrane protein;	x	x	x	Q06065	atoC	Acetoacetate metabolism regulatory protein AtoC;	0000166:nucleotide binding|*|0005524:ATP binding|*|0003700:transcription factor activity|*|0008134:transcription factor binding|*|0016563:transcription activator activity|*|0003677:DNA binding|*|0000156:two-component response regulator activity|*|0017111:nucleoside-triphosphatase activity	0006355:regulation of transcription, DNA-dependent|*|0043193:positive regulation of gene-specific transcription|*|0000160:two-component signal transduction system (phosphorelay)|*|0006350:transcription|*|0045449:regulation of transcription	0005737:cytoplasm|*|0005622:intracellular	279	50
Q8IK80	PF14_0726	Putative uncharacterized protein;	x	x	x	P77379	ykgD	Uncharacterized HTH-type transcriptional regulator ykgD;	0043565:sequence-specific DNA binding|*|0003677:DNA binding|*|0003700:transcription factor activity	0006355:regulation of transcription, DNA-dependent|*|0045449:regulation of transcription|*|0006350:transcription	0005622:intracellular	1001	50
Q8IKJ2	PF14_0613	Putative uncharacterized protein;	x	x	x	P0AGB3	rpoH	RNA polymerase sigma-32 factor;	0003677:DNA binding|*|0016987:sigma factor activity|*|0003700:transcription factor activity|*|0008270:zinc ion binding	0006352:transcription initiation|*|0006350:transcription|*|0045449:regulation of transcription|*|0006355:regulation of transcription, DNA-dependent|*|0009408:response to heat|*|0006950:response to stress	x	1001	50
Q8I4S6	PFL2440w	DNA repair protein rhp16, putative;	0005524:ATP binding|*|0008270:zinc ion binding|*|0003677:DNA binding|*|0005515:protein binding|*|0003676:nucleic acid binding|*|0004386:helicase activity	x	x	P37641	yhjC	Uncharacterized HTH-type transcriptional regulator yhjC;	0003700:transcription factor activity|*|0005515:protein binding|*|0003677:DNA binding	0006350:transcription|*|0006355:regulation of transcription, DNA-dependent|*|0045449:regulation of transcription	x	1001	50
Q8I501	PFL2060c	RabGDI protein;	0005093:Rab GDP-dissociation inhibitor activity	0015031:protein transport|*|0043087:regulation of GTPase activity	x	P36673	treR	HTH-type transcriptional regulator treR;	0016566:specific transcriptional repressor activity|*|0005515:protein binding|*|0016564:transcription repressor activity|*|0003700:transcription factor activity|*|0003677:DNA binding	0006355:regulation of transcription, DNA-dependent|*|0006350:transcription|*|0016481:negative regulation of transcription|*|0005991:trehalose metabolic process|*|0045449:regulation of transcription	0005622:intracellular	1001	50
Q8IEM0	PF13_0050	HORMA domain protein, putative;	x	0007067:mitosis	x	P0A8S1	iciA	Chromosome initiation inhibitor;	0016563:transcription activator activity|*|0043565:sequence-specific DNA binding|*|0003700:transcription factor activity|*|0003681:bent DNA binding|*|0016566:specific transcriptional repressor activity|*|0003677:DNA binding	0032297:negative regulation of DNA replication initiation|*|0006261:DNA-dependent DNA replication|*|0006350:transcription|*|0045449:regulation of transcription|*|0032582:negative regulation of gene-specific transcription|*|0043193:positive regulation of gene-specific transcription|*|0006355:regulation of transcription, DNA-dependent	x	1001	50
Q8IJP9	PF10_0143	Transcriptional activator ADA2, putative;	0008270:zinc ion binding|*|0003677:DNA binding	x	x	P39343	idnR	HTH-type transcriptional regulator idnR;	0005515:protein binding|*|0003700:transcription factor activity|*|0003677:DNA binding	0006355:regulation of transcription, DNA-dependent|*|0006350:transcription|*|0019521:D-gluconate metabolic process|*|0045449:regulation of transcription	0005622:intracellular	1001	50
Q8I350	PFI0495w	Putative uncharacterized protein;	x	x	x	P0ACL5	glcC	Glc operon transcriptional activator;	0003700:transcription factor activity|*|0003677:DNA binding	0006355:regulation of transcription, DNA-dependent|*|0045449:regulation of transcription|*|0006350:transcription	0005622:intracellular	1001	51
Q8I538	PFL1865w	Conserved Plasmodium protein;	x	x	x	Q47083	cbl	HTH-type transcriptional regulator cbl;	0003700:transcription factor activity|*|0003677:DNA binding|*|0016563:transcription activator activity	0045883:positive regulation of sulfur utilization|*|0006350:transcription|*|0006355:regulation of transcription, DNA-dependent|*|0045449:regulation of transcription	x	1001	51
Q8IFP4	PFD1045c	Erythrocyte membrane-associated antigen, putative;	x	x	x	P09378	rhaR	HTH-type transcriptional activator rhaR;	0003700:transcription factor activity|*|0043565:sequence-specific DNA binding|*|0003677:DNA binding	0006355:regulation of transcription, DNA-dependent|*|0006350:transcription|*|0045449:regulation of transcription|*|0019299:rhamnose metabolic process	0005737:cytoplasm|*|0005622:intracellular	1001	51
Q9U0I0	PFD0535w	Putative uncharacterized protein;	x	x	x	P45544	frlR	HTH-type transcriptional regulator frlR;	0030528:transcription regulator activity|*|0005515:protein binding|*|0003677:DNA binding|*|0003700:transcription factor activity	0045449:regulation of transcription|*|0006355:regulation of transcription, DNA-dependent|*|0006350:transcription	0005622:intracellular	1001	51
Q8IDK6	PF13_0258	Serine/threonine protein kinase;	0005524:ATP binding|*|0004674:protein serine/threonine kinase activity|*|0000166:nucleotide binding|*|0004672:protein kinase activity|*|0016301:kinase activity|*|0004713:protein tyrosine kinase activity|*|0016740:transferase activity	0006468:protein amino acid phosphorylation	x	P37641	yhjC	Uncharacterized HTH-type transcriptional regulator yhjC;	0003700:transcription factor activity|*|0005515:protein binding|*|0003677:DNA binding	0006350:transcription|*|0006355:regulation of transcription, DNA-dependent|*|0045449:regulation of transcription	x	1001	51
Q8I3J7	PFE1335c	Putative uncharacterized protein;	x	x	x	P15082	srlR	Glucitol operon repressor;	0003700:transcription factor activity|*|0003677:DNA binding	0006350:transcription|*|0006355:regulation of transcription, DNA-dependent|*|0045449:regulation of transcription|*|0009401:phosphoenolpyruvate-dependent sugar phosphotransferase system	0005622:intracellular	1001	52
Q8I455	PFE0230w	Putative uncharacterized protein;	x	x	x	P0ACL9	pdhR	Pyruvate dehydrogenase complex repressor;	0016563:transcription activator activity|*|0003700:transcription factor activity|*|0016566:specific transcriptional repressor activity|*|0003677:DNA binding|*|0016564:transcription repressor activity	0043193:positive regulation of gene-specific transcription|*|0006355:regulation of transcription, DNA-dependent|*|0045449:regulation of transcription|*|0006350:transcription|*|0032582:negative regulation of gene-specific transcription	0005622:intracellular	1001	52
Q8I481	PFE0095c	Putative uncharacterized protein;	x	x	x	P0ACT2	envR	Probable acrEF/envCD operon repressor;	0003677:DNA binding|*|0003700:transcription factor activity|*|0016564:transcription repressor activity|*|0016566:specific transcriptional repressor activity|*|0030528:transcription regulator activity|*|0005515:protein binding	0006355:regulation of transcription, DNA-dependent|*|0045449:regulation of transcription|*|0006350:transcription|*|0032582:negative regulation of gene-specific transcription	x	1001	52
Q8IBD2	MAL8P1.4	Putative uncharacterized protein;	x	x	x	P0ACS7	rpiR	HTH-type transcriptional regulator rpiR;	0003700:transcription factor activity|*|0016566:specific transcriptional repressor activity|*|0005529:sugar binding|*|0003677:DNA binding|*|0016564:transcription repressor activity	0006350:transcription|*|0045449:regulation of transcription|*|0005975:carbohydrate metabolic process|*|0032582:negative regulation of gene-specific transcription|*|0006355:regulation of transcription, DNA-dependent	x	1001	52
Q8IBF4	MAL7P1.167	Putative uncharacterized protein;	x	x	x	P77379	ykgD	Uncharacterized HTH-type transcriptional regulator ykgD;	0043565:sequence-specific DNA binding|*|0003677:DNA binding|*|0003700:transcription factor activity	0006355:regulation of transcription, DNA-dependent|*|0045449:regulation of transcription|*|0006350:transcription	0005622:intracellular	1001	52
Q8IAN2	MAL8P1.146	Filament assembling protein, putative;	0005200:structural constituent of cytoskeleton	x	x	P30958	mfd	Transcription-repair-coupling factor;	0003700:transcription factor activity|*|0000166:nucleotide binding|*|0008026:ATP-dependent helicase activity|*|0003676:nucleic acid binding|*|0004386:helicase activity|*|0016787:hydrolase activity|*|0003684:damaged DNA binding|*|0005524:ATP binding|*|0003677:DNA binding|*|0005515:protein binding	0006974:response to DNA damage stimulus|*|0006281:DNA repair|*|0006355:regulation of transcription, DNA-dependent|*|0000716:transcription-coupled nucleotide-excision repair, DNA damage recognition	x	1001	52
Q8IFP2	PFD1055w	40S ribosomal protein S19, putative;	0003735:structural constituent of ribosome	0006412:translation	0005840:ribosome|*|0005622:intracellular	P67660	yhaJ	Uncharacterized HTH-type transcriptional regulator yhaJ;	0003677:DNA binding|*|0003700:transcription factor activity	0045449:regulation of transcription|*|0006355:regulation of transcription, DNA-dependent|*|0006350:transcription	x	206	52
Q9TY96	PFB0335c	Serine repeat antigen 6 (SERA-6);	0004197:cysteine-type endopeptidase activity|*|0008234:cysteine-type peptidase activity|*|0005515:protein binding	0006508:proteolysis	x	P75989	ycgE	Uncharacterized HTH-type transcriptional regulator ycgE;	0003700:transcription factor activity|*|0016566:specific transcriptional repressor activity|*|0003677:DNA binding|*|0005515:protein binding|*|0000166:nucleotide binding	0045449:regulation of transcription|*|0032582:negative regulation of gene-specific transcription|*|0006355:regulation of transcription, DNA-dependent|*|0006350:transcription	x	1001	52
Q8I3B2	PFI0175w	Putative uncharacterized protein;	x	x	x	P77333	ycjZ	Uncharacterized HTH-type transcriptional regulator ycjZ;	0003677:DNA binding|*|0003700:transcription factor activity	0045449:regulation of transcription|*|0006350:transcription|*|0006355:regulation of transcription, DNA-dependent	x	1001	53
Q8I3S7	PFE0905w	RAP protein, putative;	x	x	x	P0ACS9	acrR	HTH-type transcriptional regulator AcrR;	0043565:sequence-specific DNA binding|*|0030528:transcription regulator activity|*|0008144:drug binding|*|0003700:transcription factor activity|*|0003677:DNA binding|*|0016566:specific transcriptional repressor activity|*|0005515:protein binding	0032582:negative regulation of gene-specific transcription|*|0006350:transcription|*|0042493:response to drug|*|0045449:regulation of transcription|*|0006355:regulation of transcription, DNA-dependent	x	1001	53
Q8IBA8	MAL8P1.18	Putative uncharacterized protein;	x	x	x	P0ACP1	fruR	Fructose repressor;	0003677:DNA binding|*|0003700:transcription factor activity	0045449:regulation of transcription|*|0006355:regulation of transcription, DNA-dependent|*|0006350:transcription|*|0009750:response to fructose stimulus	0005622:intracellular	1001	53
Q8IFM9	PFD1120c	Early transcribed membrane protein 4, ETRAMP4;	x	x	x	P0AF20	nagC	N-acetylglucosamine repressor;	0003700:transcription factor activity|*|0003677:DNA binding	0006350:transcription|*|0045449:regulation of transcription|*|0005975:carbohydrate metabolic process|*|0006355:regulation of transcription, DNA-dependent	0005622:intracellular	1001	53
Q8IJM3	PF10_0171	Conserved Plasmodium protein;	x	x	x	P0AEL8	fimZ	Fimbriae Z protein;	0043565:sequence-specific DNA binding|*|0003677:DNA binding|*|0003700:transcription factor activity|*|0000156:two-component response regulator activity	0006355:regulation of transcription, DNA-dependent|*|0045449:regulation of transcription|*|0000160:two-component signal transduction system (phosphorelay)|*|0006350:transcription	0005622:intracellular|*|0005737:cytoplasm	1001	53
Q8ILQ3	PF14_0191	Putative uncharacterized protein;	x	x	x	P0ACR7	yfeR	Uncharacterized HTH-type transcriptional regulator yfeR;	0003700:transcription factor activity|*|0003677:DNA binding	0006355:regulation of transcription, DNA-dependent|*|0045449:regulation of transcription|*|0006350:transcription	x	1001	53
Q8I374	PFI0370c	Subunit of proteaseome activator complex, putative;	0008538:proteasome activator activity|*|0008233:peptidase activity	x	0008537:proteasome activator complex	P06993	malT	HTH-type transcriptional regulator malT;	0003700:transcription factor activity|*|0003677:DNA binding|*|0043565:sequence-specific DNA binding|*|0005488:binding|*|0005524:ATP binding|*|0000166:nucleotide binding|*|0000156:two-component response regulator activity	0045449:regulation of transcription|*|0006355:regulation of transcription, DNA-dependent|*|0005975:carbohydrate metabolic process|*|0000160:two-component signal transduction system (phosphorelay)|*|0006350:transcription	0005622:intracellular	1001	53
Q8I3J0	PFE1370w	Hsp70 interacting protein, putative;	0005488:binding	x	x	P0ACS7	rpiR	HTH-type transcriptional regulator rpiR;	0003700:transcription factor activity|*|0016566:specific transcriptional repressor activity|*|0005529:sugar binding|*|0003677:DNA binding|*|0016564:transcription repressor activity	0006350:transcription|*|0045449:regulation of transcription|*|0005975:carbohydrate metabolic process|*|0032582:negative regulation of gene-specific transcription|*|0006355:regulation of transcription, DNA-dependent	x	1001	53
Q8IHX4	PF11_0402	Conserved Plasmodium protein;	0003676:nucleic acid binding|*|0000166:nucleotide binding	x	x	P0A8S9	flhD	Transcriptional activator FlhD;	0003677:DNA binding|*|0016563:transcription activator activity|*|0016564:transcription repressor activity	0043064:flagellum organization|*|0045449:regulation of transcription|*|0045941:positive regulation of transcription|*|0009296:flagellum assembly|*|0006350:transcription	0005737:cytoplasm	1001	53
Q8IJY3	PF10_0058	DNAJ protein, putative;	0008233:peptidase activity|*|0008237:metallopeptidase activity|*|0004222:metalloendopeptidase activity|*|0016787:hydrolase activity|*|0008270:zinc ion binding	0006508:proteolysis	x	P10151	leuO	Probable HTH-type transcriptional regulator leuO;	0003700:transcription factor activity|*|0003677:DNA binding	0006355:regulation of transcription, DNA-dependent|*|0006350:transcription|*|0045449:regulation of transcription	x	1001	53
Q8I5D2	PFL1385c	101 kDa malaria antigen;	x	x	0009986:cell surface|*|0005773:vacuole|*|0020003:parasitophorous vacuole	P06993	malT	HTH-type transcriptional regulator malT;	0003700:transcription factor activity|*|0003677:DNA binding|*|0043565:sequence-specific DNA binding|*|0005488:binding|*|0005524:ATP binding|*|0000166:nucleotide binding|*|0000156:two-component response regulator activity	0045449:regulation of transcription|*|0006355:regulation of transcription, DNA-dependent|*|0005975:carbohydrate metabolic process|*|0000160:two-component signal transduction system (phosphorelay)|*|0006350:transcription	0005622:intracellular	1001	54
Q8IB11	PF08_0058	MAC/Perforin, putative;	x	x	x	P0ACN4	allR	HTH-type transcriptional repressor AllR;	0016564:transcription repressor activity|*|0003700:transcription factor activity|*|0003677:DNA binding|*|0016566:specific transcriptional repressor activity	0006350:transcription|*|0045449:regulation of transcription|*|0032582:negative regulation of gene-specific transcription|*|0006355:regulation of transcription, DNA-dependent	x	1001	54
Q8IEJ4	PF13_0072	Putative uncharacterized protein;	x	x	x	P0ACQ0	rbsR	Ribose operon repressor;	0003700:transcription factor activity|*|0003677:DNA binding|*|0005515:protein binding	0006355:regulation of transcription, DNA-dependent|*|0006350:transcription|*|0045449:regulation of transcription	0005622:intracellular	1001	54
Q8IIA7	PF11_0267	Kelch protein, putative;	x	x	x	P67660	yhaJ	Uncharacterized HTH-type transcriptional regulator yhaJ;	0003677:DNA binding|*|0003700:transcription factor activity	0045449:regulation of transcription|*|0006355:regulation of transcription, DNA-dependent|*|0006350:transcription	x	1001	54
Q8IJ54	PF10_0346	Merozoite surface protein 6;	x	x	x	P06134	ada	Regulatory protein ada;	0003700:transcription factor activity|*|0008168:methyltransferase activity|*|0003677:DNA binding|*|0003908:methylated-DNA-[protein]-cysteine S-methyltransferase activity|*|0016740:transferase activity|*|0046872:metal ion binding|*|0008270:zinc ion binding|*|0003824:catalytic activity|*|0043565:sequence-specific DNA binding	0006281:DNA repair|*|0006350:transcription|*|0006974:response to DNA damage stimulus|*|0006355:regulation of transcription, DNA-dependent|*|0045449:regulation of transcription	0005622:intracellular	1001	54
Q8IC15	PF07_0024	Inositol phosphatase, putative;	0008934:inositol-1(or 4)-monophosphatase activity|*|0016787:hydrolase activity|*|0004437:inositol or phosphatidylinositol phosphatase activity	x	x	P77746	ybdO	Uncharacterized HTH-type transcriptional regulator ybdO;	0003677:DNA binding|*|0003700:transcription factor activity	0006355:regulation of transcription, DNA-dependent|*|0006350:transcription|*|0045449:regulation of transcription	x	425	54
Q8IIF4	PF11_0220	Protein kinase;	0005524:ATP binding|*|0004713:protein tyrosine kinase activity|*|0004674:protein serine/threonine kinase activity|*|0004672:protein kinase activity|*|0016301:kinase activity	0006468:protein amino acid phosphorylation	x	P0AF20	nagC	N-acetylglucosamine repressor;	0003700:transcription factor activity|*|0003677:DNA binding	0006350:transcription|*|0045449:regulation of transcription|*|0005975:carbohydrate metabolic process|*|0006355:regulation of transcription, DNA-dependent	0005622:intracellular	1001	54
Q9U0J0	PFD0470c	Replication factor a protein, putative;	0003676:nucleic acid binding	x	x	P0ACL9	pdhR	Pyruvate dehydrogenase complex repressor;	0016563:transcription activator activity|*|0003700:transcription factor activity|*|0016566:specific transcriptional repressor activity|*|0003677:DNA binding|*|0016564:transcription repressor activity	0043193:positive regulation of gene-specific transcription|*|0006355:regulation of transcription, DNA-dependent|*|0045449:regulation of transcription|*|0006350:transcription|*|0032582:negative regulation of gene-specific transcription	0005622:intracellular	1001	54
Q8I5Y2	PFL0315c	Conserved Plasmodium protein;	x	x	x	P0ACQ7	tdcA	HTH-type transcriptional regulator tdcA;	0003677:DNA binding|*|0003700:transcription factor activity	0006350:transcription|*|0006355:regulation of transcription, DNA-dependent|*|0045449:regulation of transcription	x	1001	55
Q8IBE9	MAL7P1.174	Putative uncharacterized protein;	x	x	x	P06993	malT	HTH-type transcriptional regulator malT;	0003700:transcription factor activity|*|0003677:DNA binding|*|0043565:sequence-specific DNA binding|*|0005488:binding|*|0005524:ATP binding|*|0000166:nucleotide binding|*|0000156:two-component response regulator activity	0045449:regulation of transcription|*|0006355:regulation of transcription, DNA-dependent|*|0005975:carbohydrate metabolic process|*|0000160:two-component signal transduction system (phosphorelay)|*|0006350:transcription	0005622:intracellular	1001	55
Q8IKA2	PF14_0704	Putative uncharacterized protein;	x	x	x	P0AF20	nagC	N-acetylglucosamine repressor;	0003700:transcription factor activity|*|0003677:DNA binding	0006350:transcription|*|0045449:regulation of transcription|*|0005975:carbohydrate metabolic process|*|0006355:regulation of transcription, DNA-dependent	0005622:intracellular	1001	55
Q8IKG1	PF14_0644	Putative uncharacterized protein;	x	x	x	P0ACH8	melR	Melibiose operon regulatory protein;	0003677:DNA binding|*|0043565:sequence-specific DNA binding|*|0003700:transcription factor activity	0045449:regulation of transcription|*|0006355:regulation of transcription, DNA-dependent|*|0006350:transcription	0005622:intracellular	1001	55
Q8ILY7	PF14_0106	Ankyrin-repeat protein, putative;	x	x	x	P67660	yhaJ	Uncharacterized HTH-type transcriptional regulator yhaJ;	0003677:DNA binding|*|0003700:transcription factor activity	0045449:regulation of transcription|*|0006355:regulation of transcription, DNA-dependent|*|0006350:transcription	x	82	55
Q7KQK0	PFL1110c	CAMP-dependent protein kinase regulatory subunit, putative;	0008603:cAMP-dependent protein kinase regulator activity|*|0016301:kinase activity	0001932:regulation of protein amino acid phosphorylation	0005952:cAMP-dependent protein kinase complex	P17446	betI	HTH-type transcriptional regulator BetI;	0003677:DNA binding|*|0003700:transcription factor activity	0045449:regulation of transcription|*|0006350:transcription|*|0006355:regulation of transcription, DNA-dependent	x	1001	55
Q8I3E6	PFE1640w	Erythrocyte membrane protein 1 (PfEMP1), truncated;	0004872:receptor activity	0009405:pathogenesis	0016021:integral to membrane	P0ACS2	soxR	Redox-sensitive transcriptional activator soxR;	0003700:transcription factor activity|*|0000166:nucleotide binding|*|0051537:2 iron, 2 sulfur cluster binding|*|0046872:metal ion binding|*|0005506:iron ion binding|*|0051536:iron-sulfur cluster binding|*|0003677:DNA binding	0006355:regulation of transcription, DNA-dependent|*|0006350:transcription|*|0045449:regulation of transcription|*|0006979:response to oxidative stress	x	1001	55
Q8I5V9	PFL0445w	Conserved Plasmodium protein;	0003824:catalytic activity	x	x	P69407	rcsB	Capsular synthesis regulator component B;	0016564:transcription repressor activity|*|0016563:transcription activator activity|*|0003700:transcription factor activity|*|0043565:sequence-specific DNA binding|*|0003677:DNA binding|*|0000156:two-component response regulator activity|*|0005515:protein binding	0006355:regulation of transcription, DNA-dependent|*|0006350:transcription|*|0000160:two-component signal transduction system (phosphorelay)|*|0045449:regulation of transcription	0005622:intracellular	1001	55
Q8IDQ9	MAL13P1.214	Phosphoethanolamine N-methyltransferase;	0016740:transferase activity|*|0008825:cyclopropane-fatty-acyl-phospholipid synthase activity|*|0000234:phosphoethanolamine N-methyltransferase activity|*|0008168:methyltransferase activity	0008610:lipid biosynthetic process	x	P31449	yidL	Uncharacterized HTH-type transcriptional regulator yidL;	0043565:sequence-specific DNA binding|*|0003677:DNA binding|*|0003700:transcription factor activity	0045449:regulation of transcription|*|0006355:regulation of transcription, DNA-dependent|*|0006350:transcription	0005622:intracellular	1001	55
Q8IJN3	PF10_0160	Serine/Threonine protein kinase, FIKK family;	0004713:protein tyrosine kinase activity|*|0004672:protein kinase activity|*|0005524:ATP binding|*|0004674:protein serine/threonine kinase activity|*|0016301:kinase activity	0006468:protein amino acid phosphorylation	x	P0A8S9	flhD	Transcriptional activator FlhD;	0003677:DNA binding|*|0016563:transcription activator activity|*|0016564:transcription repressor activity	0043064:flagellum organization|*|0045449:regulation of transcription|*|0045941:positive regulation of transcription|*|0009296:flagellum assembly|*|0006350:transcription	0005737:cytoplasm	1001	55
Q9U0I2	PFD0525w	Putative uncharacterized protein;	0005488:binding	x	x	P06134	ada	Regulatory protein ada;	0003700:transcription factor activity|*|0008168:methyltransferase activity|*|0003677:DNA binding|*|0003908:methylated-DNA-[protein]-cysteine S-methyltransferase activity|*|0016740:transferase activity|*|0046872:metal ion binding|*|0008270:zinc ion binding|*|0003824:catalytic activity|*|0043565:sequence-specific DNA binding	0006281:DNA repair|*|0006350:transcription|*|0006974:response to DNA damage stimulus|*|0006355:regulation of transcription, DNA-dependent|*|0045449:regulation of transcription	0005622:intracellular	1001	55
Q8IET9	MAL13P1.13	Putative uncharacterized protein;	x	x	x	P33358	mlrA	HTH-type transcriptional regulator mlrA;	0003677:DNA binding|*|0000166:nucleotide binding|*|0003700:transcription factor activity	0006350:transcription|*|0006355:regulation of transcription, DNA-dependent|*|0045449:regulation of transcription	x	1001	56
Q8IIW4	PF11_0049	NOT family protein, putative;	x	x	x	P0ACH5	marA	Multiple antibiotic resistance protein marA;	0003700:transcription factor activity|*|0003677:DNA binding|*|0043565:sequence-specific DNA binding	0046677:response to antibiotic|*|0045449:regulation of transcription|*|0006355:regulation of transcription, DNA-dependent|*|0006350:transcription	0005622:intracellular	1001	56
Q76NL8	PF13_0322	Falcilysin;	0008237:metallopeptidase activity|*|0003824:catalytic activity|*|0046872:metal ion binding|*|0008270:zinc ion binding|*|0004222:metalloendopeptidase activity	0006508:proteolysis	x	P31449	yidL	Uncharacterized HTH-type transcriptional regulator yidL;	0043565:sequence-specific DNA binding|*|0003677:DNA binding|*|0003700:transcription factor activity	0045449:regulation of transcription|*|0006355:regulation of transcription, DNA-dependent|*|0006350:transcription	0005622:intracellular	1001	56
Q8I638	PFL0035c	Acyl-CoA synthetase, PfACS7;	0003824:catalytic activity	0008152:metabolic process	x	P0ACS2	soxR	Redox-sensitive transcriptional activator soxR;	0003700:transcription factor activity|*|0000166:nucleotide binding|*|0051537:2 iron, 2 sulfur cluster binding|*|0046872:metal ion binding|*|0005506:iron ion binding|*|0051536:iron-sulfur cluster binding|*|0003677:DNA binding	0006355:regulation of transcription, DNA-dependent|*|0006350:transcription|*|0045449:regulation of transcription|*|0006979:response to oxidative stress	x	1001	56
Q8IBU0	PF07_0066	Putative uncharacterized protein;	0000166:nucleotide binding|*|0003676:nucleic acid binding	x	x	P18811	malI	Maltose regulon regulatory protein malI;	0003700:transcription factor activity|*|0003677:DNA binding	0045449:regulation of transcription|*|0006355:regulation of transcription, DNA-dependent|*|0006350:transcription	0005622:intracellular	1001	56
Q8IEM3	PF13_0049	60S ribosomal protein L24, putative;	0003735:structural constituent of ribosome	0006412:translation	0005840:ribosome|*|0005622:intracellular	P69405	rcsA	Colanic acid capsular biosynthesis activation protein A;	0043565:sequence-specific DNA binding|*|0016564:transcription repressor activity|*|0016563:transcription activator activity|*|0000156:two-component response regulator activity|*|0003677:DNA binding|*|0003700:transcription factor activity	0006350:transcription|*|0050896:response to stimulus|*|0006355:regulation of transcription, DNA-dependent|*|0045449:regulation of transcription|*|0000160:two-component signal transduction system (phosphorelay)	0005622:intracellular	1001	56
Q8IJL2	PF10_0183	Eukaryotic translation initiation factor subunit eIF2A, putative;	0003743:translation initiation factor activity	x	x	P45463	ttdR	HTH-type transcriptional activator ttdR;	0003700:transcription factor activity|*|0016563:transcription activator activity|*|0003677:DNA binding	0043193:positive regulation of gene-specific transcription|*|0045449:regulation of transcription|*|0006355:regulation of transcription, DNA-dependent|*|0006350:transcription	x	1001	56
Q8IL94	PF14_0352	Ribonucleoside-diphosphate reductase;	0005524:ATP binding|*|0004748:ribonucleoside-diphosphate reductase activity|*|0005515:protein binding|*|0016491:oxidoreductase activity	0055114:oxidation reduction|*|0006260:DNA replication	0005971:ribonucleoside-diphosphate reductase complex	P06993	malT	HTH-type transcriptional regulator malT;	0003700:transcription factor activity|*|0003677:DNA binding|*|0043565:sequence-specific DNA binding|*|0005488:binding|*|0005524:ATP binding|*|0000166:nucleotide binding|*|0000156:two-component response regulator activity	0045449:regulation of transcription|*|0006355:regulation of transcription, DNA-dependent|*|0005975:carbohydrate metabolic process|*|0000160:two-component signal transduction system (phosphorelay)|*|0006350:transcription	0005622:intracellular	1001	56
Q8ILK3	PF14_0240	60S ribosomal protein L21e, putative;	0003735:structural constituent of ribosome	0006412:translation	0005622:intracellular|*|0005840:ribosome	P0AGA6	uhpA	Transcriptional regulatory protein uhpA;	0003677:DNA binding|*|0003700:transcription factor activity|*|0043565:sequence-specific DNA binding|*|0000156:two-component response regulator activity|*|0005515:protein binding	0006355:regulation of transcription, DNA-dependent|*|0000160:two-component signal transduction system (phosphorelay)|*|0006810:transport|*|0006350:transcription|*|0008643:carbohydrate transport|*|0045449:regulation of transcription	0005737:cytoplasm|*|0005622:intracellular	1001	56
Q8I445	PFE0280c	Putative uncharacterized protein;	x	x	x	P0ACU2	rutR	HTH-type transcriptional regulator rutR;	0016563:transcription activator activity|*|0016566:specific transcriptional repressor activity|*|0030528:transcription regulator activity|*|0003677:DNA binding|*|0003700:transcription factor activity|*|0016564:transcription repressor activity	0032582:negative regulation of gene-specific transcription|*|0043193:positive regulation of gene-specific transcription|*|0016481:negative regulation of transcription|*|0045449:regulation of transcription|*|0006350:transcription|*|0006355:regulation of transcription, DNA-dependent	x	1001	57
Q8IBL9	PF07_0097	Putative uncharacterized protein;	x	x	x	P0ACU0	ybiH	Uncharacterized HTH-type transcriptional regulator ybiH;	0003677:DNA binding|*|0030528:transcription regulator activity|*|0003700:transcription factor activity	0045449:regulation of transcription|*|0006355:regulation of transcription, DNA-dependent|*|0006350:transcription	x	1001	57
Q8IIA6	PF11_0268	Kelch motif containing protein, putative;	x	x	x	P77333	ycjZ	Uncharacterized HTH-type transcriptional regulator ycjZ;	0003677:DNA binding|*|0003700:transcription factor activity	0045449:regulation of transcription|*|0006350:transcription|*|0006355:regulation of transcription, DNA-dependent	x	1001	57
Q9TY99	PFB0100c	Knob-associated histidine-rich protein;	x	x	x	P0ACS9	acrR	HTH-type transcriptional regulator AcrR;	0043565:sequence-specific DNA binding|*|0030528:transcription regulator activity|*|0008144:drug binding|*|0003700:transcription factor activity|*|0003677:DNA binding|*|0016566:specific transcriptional repressor activity|*|0005515:protein binding	0032582:negative regulation of gene-specific transcription|*|0006350:transcription|*|0042493:response to drug|*|0045449:regulation of transcription|*|0006355:regulation of transcription, DNA-dependent	x	1001	57
Q8IAN0	PF08_0128	SYF2 splicing factor, putative;	0016853:isomerase activity|*|0003755:peptidyl-prolyl cis-trans isomerase activity	0006457:protein folding	x	P45463	ttdR	HTH-type transcriptional activator ttdR;	0003700:transcription factor activity|*|0016563:transcription activator activity|*|0003677:DNA binding	0043193:positive regulation of gene-specific transcription|*|0045449:regulation of transcription|*|0006355:regulation of transcription, DNA-dependent|*|0006350:transcription	x	1001	57
Q8IAN4	PF08_0126	DNA repair protein rad54, putative;	0005524:ATP binding|*|0003677:DNA binding|*|0004386:helicase activity|*|0003676:nucleic acid binding	x	x	P03024	galR	HTH-type transcriptional regulator galR;	0005515:protein binding|*|0003700:transcription factor activity|*|0003677:DNA binding	0005975:carbohydrate metabolic process|*|0006012:galactose metabolic process|*|0006355:regulation of transcription, DNA-dependent|*|0045449:regulation of transcription|*|0006350:transcription	0005622:intracellular	1001	57
Q8IDG7	PF13_0277	Uncharacterized protein PF13_0277;	0003674:molecular_function	0044403:symbiosis, encompassing mutualism through parasitism	0016020:membrane|*|0016021:integral to membrane	P77379	ykgD	Uncharacterized HTH-type transcriptional regulator ykgD;	0043565:sequence-specific DNA binding|*|0003677:DNA binding|*|0003700:transcription factor activity	0006355:regulation of transcription, DNA-dependent|*|0045449:regulation of transcription|*|0006350:transcription	0005622:intracellular	1001	57
Q8I665	PFB0194w	Conserved Plasmodium protein;	x	x	x	P0A9A9	fur	Ferric uptake regulation protein;	0005515:protein binding|*|0003677:DNA binding|*|0003700:transcription factor activity|*|0008270:zinc ion binding|*|0046872:metal ion binding	0045449:regulation of transcription|*|0006350:transcription|*|0006355:regulation of transcription, DNA-dependent	0005737:cytoplasm	1001	58
Q8IAR6	PF08_0109	Proteasome subunit alpha type 5, putative;	x	x	0000502:proteasome complex	P13669	mngR	Mannosyl-D-glycerate transport/metabolism system repressor mngR;	0003700:transcription factor activity|*|0016566:specific transcriptional repressor activity|*|0003677:DNA binding|*|0030528:transcription regulator activity	0006350:transcription|*|0032582:negative regulation of gene-specific transcription|*|0045449:regulation of transcription|*|0006355:regulation of transcription, DNA-dependent	0005622:intracellular	1001	58
Q8IBU8	PF07_0061	Putative uncharacterized protein;	x	x	x	P0ACK8	fucR	L-fucose operon activator;	0003700:transcription factor activity|*|0003677:DNA binding	0006004:fucose metabolic process|*|0005975:carbohydrate metabolic process|*|0006355:regulation of transcription, DNA-dependent|*|0006350:transcription|*|0045449:regulation of transcription	0005622:intracellular	1001	58
Q8IDH3	PF13_0273	Putative uncharacterized protein;	x	x	x	P77379	ykgD	Uncharacterized HTH-type transcriptional regulator ykgD;	0043565:sequence-specific DNA binding|*|0003677:DNA binding|*|0003700:transcription factor activity	0006355:regulation of transcription, DNA-dependent|*|0045449:regulation of transcription|*|0006350:transcription	0005622:intracellular	1001	58
Q8ILA2	PF14_0343	Putative uncharacterized protein;	x	x	x	P0ACJ0	lrp	Leucine-responsive regulatory protein;	0003700:transcription factor activity|*|0043565:sequence-specific DNA binding|*|0005515:protein binding|*|0003677:DNA binding	0045449:regulation of transcription|*|0006355:regulation of transcription, DNA-dependent|*|0006350:transcription|*|0043201:response to leucine	0005622:intracellular	1001	58
Q8ILP7	PF14_0197	Zinc finger protein, putative;	x	x	x	P77700	yahB	Uncharacterized HTH-type transcriptional regulator yahB;	0003700:transcription factor activity|*|0003677:DNA binding	0006355:regulation of transcription, DNA-dependent|*|0006350:transcription|*|0045449:regulation of transcription	x	137	58
Q8I275	PFA_0330w	PfAARP2 protein;	0003924:GTPase activity|*|0005525:GTP binding	0042254:ribosome biogenesis	0005634:nucleus	P71229	hyfR	Hydrogenase-4 transcriptional activator;	0017111:nucleoside-triphosphatase activity|*|0005524:ATP binding|*|0003677:DNA binding|*|0000166:nucleotide binding|*|0008134:transcription factor binding|*|0003700:transcription factor activity	0045449:regulation of transcription|*|0006355:regulation of transcription, DNA-dependent|*|0000160:two-component signal transduction system (phosphorelay)|*|0006350:transcription	0005622:intracellular	147	58
O96191	PFB0490c	Conserved Plasmodium protein;	x	x	x	P45463	ttdR	HTH-type transcriptional activator ttdR;	0003700:transcription factor activity|*|0016563:transcription activator activity|*|0003677:DNA binding	0043193:positive regulation of gene-specific transcription|*|0045449:regulation of transcription|*|0006355:regulation of transcription, DNA-dependent|*|0006350:transcription	x	1001	59
Q8I5W9	PFL0390c	Conserved Plasmodium protein;	x	x	x	P0ACJ0	lrp	Leucine-responsive regulatory protein;	0003700:transcription factor activity|*|0043565:sequence-specific DNA binding|*|0005515:protein binding|*|0003677:DNA binding	0045449:regulation of transcription|*|0006355:regulation of transcription, DNA-dependent|*|0006350:transcription|*|0043201:response to leucine	0005622:intracellular	1001	59
Q8IBD1	PF08_0003	Tryptophan/threonine-rich antigen;	x	x	x	P37309	arsR	Arsenical resistance operon repressor;	0003700:transcription factor activity|*|0016564:transcription repressor activity|*|0003677:DNA binding	0006350:transcription|*|0045449:regulation of transcription|*|0006355:regulation of transcription, DNA-dependent|*|0046685:response to arsenic	0005622:intracellular	1001	59
Q8IJK6	PF10_0189	Conserved Plasmodium protein;	x	x	x	P0ACU2	rutR	HTH-type transcriptional regulator rutR;	0016563:transcription activator activity|*|0016566:specific transcriptional repressor activity|*|0030528:transcription regulator activity|*|0003677:DNA binding|*|0003700:transcription factor activity|*|0016564:transcription repressor activity	0032582:negative regulation of gene-specific transcription|*|0043193:positive regulation of gene-specific transcription|*|0016481:negative regulation of transcription|*|0045449:regulation of transcription|*|0006350:transcription|*|0006355:regulation of transcription, DNA-dependent	x	1001	59
Q8IJZ4	PF10_0046	Zinc finger, C3HC4 type, putative;	0005515:protein binding|*|0046872:metal ion binding|*|0008270:zinc ion binding	x	x	P0A9E0	araC	Arabinose operon regulatory protein;	0003677:DNA binding|*|0043565:sequence-specific DNA binding|*|0003700:transcription factor activity	0045449:regulation of transcription|*|0006355:regulation of transcription, DNA-dependent|*|0019568:arabinose catabolic process|*|0006350:transcription|*|0005975:carbohydrate metabolic process	0005737:cytoplasm|*|0005622:intracellular	1001	59
Q8I1Y3	PFD0225w	Putative uncharacterized protein;	x	x	x	P0ACS9	acrR	HTH-type transcriptional regulator AcrR;	0043565:sequence-specific DNA binding|*|0030528:transcription regulator activity|*|0008144:drug binding|*|0003700:transcription factor activity|*|0003677:DNA binding|*|0016566:specific transcriptional repressor activity|*|0005515:protein binding	0032582:negative regulation of gene-specific transcription|*|0006350:transcription|*|0042493:response to drug|*|0045449:regulation of transcription|*|0006355:regulation of transcription, DNA-dependent	x	1001	60
Q8I5J5	PFL1050w	Conserved Plasmodium protein;	x	x	x	P0ACR0	allS	HTH-type transcriptional activator AllS;	0003700:transcription factor activity|*|0043565:sequence-specific DNA binding|*|0003677:DNA binding|*|0016563:transcription activator activity	0006350:transcription|*|0045449:regulation of transcription|*|0006355:regulation of transcription, DNA-dependent|*|0043193:positive regulation of gene-specific transcription	x	1001	60
Q8IBV5	PF07_0056	Putative uncharacterized protein;	x	x	x	P33358	mlrA	HTH-type transcriptional regulator mlrA;	0003677:DNA binding|*|0000166:nucleotide binding|*|0003700:transcription factor activity	0006350:transcription|*|0006355:regulation of transcription, DNA-dependent|*|0045449:regulation of transcription	x	209	60
Q8II71	PF11_0303	26S proteasome regulatory complex subunit, putative;	x	x	0000502:proteasome complex	P33234	adiY	HTH-type transcriptional regulator AdiY;	0043565:sequence-specific DNA binding|*|0003700:transcription factor activity|*|0003677:DNA binding|*|0005515:protein binding|*|0016563:transcription activator activity	0006350:transcription|*|0043193:positive regulation of gene-specific transcription|*|0045449:regulation of transcription|*|0006355:regulation of transcription, DNA-dependent	0005622:intracellular	1001	60
Q8IKS5	PF14_0527	Putative uncharacterized protein;	x	x	x	P0AGB3	rpoH	RNA polymerase sigma-32 factor;	0003677:DNA binding|*|0016987:sigma factor activity|*|0003700:transcription factor activity|*|0008270:zinc ion binding	0006352:transcription initiation|*|0006350:transcription|*|0045449:regulation of transcription|*|0006355:regulation of transcription, DNA-dependent|*|0009408:response to heat|*|0006950:response to stress	x	1001	60
Q8I3A8	PFI0200c	Adapter-related protein, putative;	0005488:binding|*|0005515:protein binding	0016192:vesicle-mediated transport|*|0006886:intracellular protein transport	0030117:membrane coat	P0A9E2	soxS	Regulatory protein soxS;	0003700:transcription factor activity|*|0003677:DNA binding|*|0043565:sequence-specific DNA binding	0006355:regulation of transcription, DNA-dependent|*|0045449:regulation of transcription|*|0006350:transcription	0005622:intracellular|*|0005737:cytoplasm	1001	60
Q8I3K0	PFE1320w	Putative uncharacterized protein;	x	0006397:mRNA processing|*|0006396:RNA processing	0005622:intracellular|*|0005634:nucleus	P45463	ttdR	HTH-type transcriptional activator ttdR;	0003700:transcription factor activity|*|0016563:transcription activator activity|*|0003677:DNA binding	0043193:positive regulation of gene-specific transcription|*|0045449:regulation of transcription|*|0006355:regulation of transcription, DNA-dependent|*|0006350:transcription	x	1001	60
Q8IID2	PF11_0242	Calcium-dependent protein kinase, putative;	0005524:ATP binding|*|0005515:protein binding|*|0004672:protein kinase activity|*|0004674:protein serine/threonine kinase activity|*|0005509:calcium ion binding|*|0016301:kinase activity|*|0000166:nucleotide binding	0006468:protein amino acid phosphorylation	x	P0ACJ0	lrp	Leucine-responsive regulatory protein;	0003700:transcription factor activity|*|0043565:sequence-specific DNA binding|*|0005515:protein binding|*|0003677:DNA binding	0045449:regulation of transcription|*|0006355:regulation of transcription, DNA-dependent|*|0006350:transcription|*|0043201:response to leucine	0005622:intracellular	1001	60
Q8IJK1	PF10_0194	NOP12-like protein;	0003676:nucleic acid binding|*|0000166:nucleotide binding	x	x	P09546	putA	Bifunctional protein putA;	0003842:1-pyrroline-5-carboxylate dehydrogenase activity|*|0004657:proline dehydrogenase activity|*|0016491:oxidoreductase activity|*|0003677:DNA binding|*|0005515:protein binding|*|0003700:transcription factor activity|*|0050660:FAD binding|*|0016566:specific transcriptional repressor activity|*|0003824:catalytic activity|*|0010843:promoter binding	0008152:metabolic process|*|0010133:proline catabolic process to glutamate|*|0055114:oxidation reduction|*|0006537:glutamate biosynthetic process|*|0045449:regulation of transcription|*|0006350:transcription|*|0006561:proline biosynthetic process|*|0006560:proline metabolic process|*|0006562:proline catabolic process	x	280	60
Q8ILA4	PF14_0341	Glucose-6-phosphate isomerase;	0004347:glucose-6-phosphate isomerase activity|*|0016853:isomerase activity	0006094:gluconeogenesis|*|0006096:glycolysis	0005737:cytoplasm	P0ACU2	rutR	HTH-type transcriptional regulator rutR;	0016563:transcription activator activity|*|0016566:specific transcriptional repressor activity|*|0030528:transcription regulator activity|*|0003677:DNA binding|*|0003700:transcription factor activity|*|0016564:transcription repressor activity	0032582:negative regulation of gene-specific transcription|*|0043193:positive regulation of gene-specific transcription|*|0016481:negative regulation of transcription|*|0045449:regulation of transcription|*|0006350:transcription|*|0006355:regulation of transcription, DNA-dependent	x	1001	60
Q8I0P6	PF13_0304	Elongation factor 1-alpha;	0003746:translation elongation factor activity|*|0005525:GTP binding|*|0003924:GTPase activity|*|0000166:nucleotide binding	0006414:translational elongation	0005737:cytoplasm	P37344	pspF	Psp operon transcriptional activator;	0003700:transcription factor activity|*|0016563:transcription activator activity|*|0003677:DNA binding|*|0016564:transcription repressor activity|*|0008134:transcription factor binding|*|0005524:ATP binding|*|0017111:nucleoside-triphosphatase activity|*|0000166:nucleotide binding	0006350:transcription|*|0000160:two-component signal transduction system (phosphorelay)|*|0045449:regulation of transcription|*|0006355:regulation of transcription, DNA-dependent	0005737:cytoplasm|*|0005622:intracellular	1001	61
Q8I5P3	PFL0790w	Conserved Plasmodium membrane protein;	x	x	x	P45463	ttdR	HTH-type transcriptional activator ttdR;	0003700:transcription factor activity|*|0016563:transcription activator activity|*|0003677:DNA binding	0043193:positive regulation of gene-specific transcription|*|0045449:regulation of transcription|*|0006355:regulation of transcription, DNA-dependent|*|0006350:transcription	x	1001	61
Q8IK49	PF14_0758	Putative uncharacterized protein;	x	x	x	P77700	yahB	Uncharacterized HTH-type transcriptional regulator yahB;	0003700:transcription factor activity|*|0003677:DNA binding	0006355:regulation of transcription, DNA-dependent|*|0006350:transcription|*|0045449:regulation of transcription	x	1001	61
Q9U0H5	PFD0560w	Putative uncharacterized protein;	x	x	x	P31449	yidL	Uncharacterized HTH-type transcriptional regulator yidL;	0043565:sequence-specific DNA binding|*|0003677:DNA binding|*|0003700:transcription factor activity	0045449:regulation of transcription|*|0006355:regulation of transcription, DNA-dependent|*|0006350:transcription	0005622:intracellular	1001	61
Q8I5A4	PFL1525c	Pre-mRNA splicing factor RNA helicase, putative;	0003676:nucleic acid binding|*|0005524:ATP binding|*|0016787:hydrolase activity|*|0004386:helicase activity|*|0008026:ATP-dependent helicase activity|*|0000166:nucleotide binding	x	x	P0ACS9	acrR	HTH-type transcriptional regulator AcrR;	0043565:sequence-specific DNA binding|*|0030528:transcription regulator activity|*|0008144:drug binding|*|0003700:transcription factor activity|*|0003677:DNA binding|*|0016566:specific transcriptional repressor activity|*|0005515:protein binding	0032582:negative regulation of gene-specific transcription|*|0006350:transcription|*|0042493:response to drug|*|0045449:regulation of transcription|*|0006355:regulation of transcription, DNA-dependent	x	1001	61
Q8II64	PF11_0310	Transporter, putative;	x	0055085:transmembrane transport	x	P0ACJ0	lrp	Leucine-responsive regulatory protein;	0003700:transcription factor activity|*|0043565:sequence-specific DNA binding|*|0005515:protein binding|*|0003677:DNA binding	0045449:regulation of transcription|*|0006355:regulation of transcription, DNA-dependent|*|0006350:transcription|*|0043201:response to leucine	0005622:intracellular	1001	61
Q8IKE9	PF14_0656	U2 snRNP auxiliary factor, putative;	0003723:RNA binding|*|0000166:nucleotide binding|*|0003676:nucleic acid binding	0006397:mRNA processing	0005634:nucleus	P36547	eutR	HTH-type transcriptional regulator eutR;	0043565:sequence-specific DNA binding|*|0003700:transcription factor activity|*|0003677:DNA binding	0006355:regulation of transcription, DNA-dependent|*|0045449:regulation of transcription|*|0006350:transcription	0005622:intracellular	1001	62
Q8IDH0	MAL13P1.269	Tryptophan-rich antigen, putative;	x	x	x	P30958	mfd	Transcription-repair-coupling factor;	0003700:transcription factor activity|*|0000166:nucleotide binding|*|0008026:ATP-dependent helicase activity|*|0003676:nucleic acid binding|*|0004386:helicase activity|*|0016787:hydrolase activity|*|0003684:damaged DNA binding|*|0005524:ATP binding|*|0003677:DNA binding|*|0005515:protein binding	0006974:response to DNA damage stimulus|*|0006281:DNA repair|*|0006355:regulation of transcription, DNA-dependent|*|0000716:transcription-coupled nucleotide-excision repair, DNA damage recognition	x	515	62
Q8IE31	PF13_0162	Putative uncharacterized protein;	x	x	x	P0ACR0	allS	HTH-type transcriptional activator AllS;	0003700:transcription factor activity|*|0043565:sequence-specific DNA binding|*|0003677:DNA binding|*|0016563:transcription activator activity	0006350:transcription|*|0045449:regulation of transcription|*|0006355:regulation of transcription, DNA-dependent|*|0043193:positive regulation of gene-specific transcription	x	1001	62
Q8IJ75	PF10_0324	Conserved Plasmodium protein;	x	x	x	P77379	ykgD	Uncharacterized HTH-type transcriptional regulator ykgD;	0043565:sequence-specific DNA binding|*|0003677:DNA binding|*|0003700:transcription factor activity	0006355:regulation of transcription, DNA-dependent|*|0045449:regulation of transcription|*|0006350:transcription	0005622:intracellular	1001	62
Q8IK82	PF14_0724	Bromodomain protein, putative;	x	x	x	Q06065	atoC	Acetoacetate metabolism regulatory protein AtoC;	0000166:nucleotide binding|*|0005524:ATP binding|*|0003700:transcription factor activity|*|0008134:transcription factor binding|*|0016563:transcription activator activity|*|0003677:DNA binding|*|0000156:two-component response regulator activity|*|0017111:nucleoside-triphosphatase activity	0006355:regulation of transcription, DNA-dependent|*|0043193:positive regulation of gene-specific transcription|*|0000160:two-component signal transduction system (phosphorelay)|*|0006350:transcription|*|0045449:regulation of transcription	0005737:cytoplasm|*|0005622:intracellular	1001	62
Q8IAS0	PF08_0108	Plasmepsin X;	0004190:aspartic-type endopeptidase activity|*|0008233:peptidase activity|*|0016787:hydrolase activity	0006508:proteolysis	x	P0AGK8	iscR	HTH-type transcriptional regulator iscR;	0003690:double-stranded DNA binding|*|0016564:transcription repressor activity|*|0003700:transcription factor activity|*|0051536:iron-sulfur cluster binding|*|0016563:transcription activator activity|*|0046872:metal ion binding|*|0051537:2 iron, 2 sulfur cluster binding|*|0003677:DNA binding	0006355:regulation of transcription, DNA-dependent|*|0006350:transcription|*|0045449:regulation of transcription|*|0006950:response to stress	x	1001	62
Q8IDB7	PF13_0315	RNA binding protein, putative;	0005515:protein binding|*|0003723:RNA binding|*|0000166:nucleotide binding|*|0003676:nucleic acid binding	x	x	P0ACL9	pdhR	Pyruvate dehydrogenase complex repressor;	0016563:transcription activator activity|*|0003700:transcription factor activity|*|0016566:specific transcriptional repressor activity|*|0003677:DNA binding|*|0016564:transcription repressor activity	0043193:positive regulation of gene-specific transcription|*|0006355:regulation of transcription, DNA-dependent|*|0045449:regulation of transcription|*|0006350:transcription|*|0032582:negative regulation of gene-specific transcription	0005622:intracellular	1001	62
Q8IJX0	PF10_0071	RhoGAP GTPase, putative;	x	0007165:signal transduction	0005622:intracellular	P0ACJ0	lrp	Leucine-responsive regulatory protein;	0003700:transcription factor activity|*|0043565:sequence-specific DNA binding|*|0005515:protein binding|*|0003677:DNA binding	0045449:regulation of transcription|*|0006355:regulation of transcription, DNA-dependent|*|0006350:transcription|*|0043201:response to leucine	0005622:intracellular	1001	62
Q8I219	PFD0015c	Rifin;	x	x	x	P0AEL8	fimZ	Fimbriae Z protein;	0043565:sequence-specific DNA binding|*|0003677:DNA binding|*|0003700:transcription factor activity|*|0000156:two-component response regulator activity	0006355:regulation of transcription, DNA-dependent|*|0045449:regulation of transcription|*|0000160:two-component signal transduction system (phosphorelay)|*|0006350:transcription	0005622:intracellular|*|0005737:cytoplasm	1001	63
Q8IEP4	PF13_0035	U3 small nucleolar RNA-associated protein 6, putative;	x	x	x	P0ACZ4	evgA	Positive transcription regulator evgA;	0000156:two-component response regulator activity|*|0043565:sequence-specific DNA binding|*|0003700:transcription factor activity|*|0003677:DNA binding	0000160:two-component signal transduction system (phosphorelay)|*|0006350:transcription|*|0006355:regulation of transcription, DNA-dependent|*|0045449:regulation of transcription	0005622:intracellular|*|0005737:cytoplasm	1001	63
Q8I586	PFL1620w	Asparagine/aspartate rich protein, putative;	0008270:zinc ion binding|*|0004842:ubiquitin-protein ligase activity|*|0005515:protein binding	x	x	P0A8S9	flhD	Transcriptional activator FlhD;	0003677:DNA binding|*|0016563:transcription activator activity|*|0016564:transcription repressor activity	0043064:flagellum organization|*|0045449:regulation of transcription|*|0045941:positive regulation of transcription|*|0009296:flagellum assembly|*|0006350:transcription	0005737:cytoplasm	1001	63
Q8IDY6	PF13_0190	Putative uncharacterized protein;	0001671:ATPase activator activity|*|0051087:chaperone binding|*|0005488:binding	0006457:protein folding	0005737:cytoplasm	P45463	ttdR	HTH-type transcriptional activator ttdR;	0003700:transcription factor activity|*|0016563:transcription activator activity|*|0003677:DNA binding	0043193:positive regulation of gene-specific transcription|*|0045449:regulation of transcription|*|0006355:regulation of transcription, DNA-dependent|*|0006350:transcription	x	0.76	63
Q8IKJ8	PF14_0607	Putative uncharacterized protein;	0005509:calcium ion binding	x	x	P0A9E0	araC	Arabinose operon regulatory protein;	0003677:DNA binding|*|0043565:sequence-specific DNA binding|*|0003700:transcription factor activity	0045449:regulation of transcription|*|0006355:regulation of transcription, DNA-dependent|*|0019568:arabinose catabolic process|*|0006350:transcription|*|0005975:carbohydrate metabolic process	0005737:cytoplasm|*|0005622:intracellular	1001	63
Q8ILG3	PF14_0280	Phosphotyrosyl phosphatase activator, putative;	0019211:phosphatase activator activity	x	x	Q46802	ygeV	Uncharacterized sigma-54-dependent transcriptional regulator ygeV;	0004871:signal transducer activity|*|0017111:nucleoside-triphosphatase activity|*|0008134:transcription factor binding|*|0000166:nucleotide binding|*|0005524:ATP binding|*|0003677:DNA binding|*|0003700:transcription factor activity	0000160:two-component signal transduction system (phosphorelay)|*|0006350:transcription|*|0006355:regulation of transcription, DNA-dependent|*|0045449:regulation of transcription|*|0007165:signal transduction	0005622:intracellular	1001	63
Q8ID26	PF13_0356	Putative uncharacterized protein;	0003723:RNA binding	0006396:RNA processing	x	P0ACR9	mprA	Transcriptional repressor mprA;	0003677:DNA binding|*|0003700:transcription factor activity|*|0016564:transcription repressor activity	0006350:transcription|*|0045449:regulation of transcription|*|0006355:regulation of transcription, DNA-dependent	0005622:intracellular	1001	64
Q8IBF0	MAL7P1.173	Putative uncharacterized protein;	x	x	x	P0A9E2	soxS	Regulatory protein soxS;	0003700:transcription factor activity|*|0003677:DNA binding|*|0043565:sequence-specific DNA binding	0006355:regulation of transcription, DNA-dependent|*|0045449:regulation of transcription|*|0006350:transcription	0005622:intracellular|*|0005737:cytoplasm	1001	64
Q8IKZ0	PF14_0461	Putative uncharacterized protein;	x	x	x	P0AF20	nagC	N-acetylglucosamine repressor;	0003700:transcription factor activity|*|0003677:DNA binding	0006350:transcription|*|0045449:regulation of transcription|*|0005975:carbohydrate metabolic process|*|0006355:regulation of transcription, DNA-dependent	0005622:intracellular	1001	64
Q8IL59	PF14_0390	Putative uncharacterized protein;	x	x	x	P45463	ttdR	HTH-type transcriptional activator ttdR;	0003700:transcription factor activity|*|0016563:transcription activator activity|*|0003677:DNA binding	0043193:positive regulation of gene-specific transcription|*|0045449:regulation of transcription|*|0006355:regulation of transcription, DNA-dependent|*|0006350:transcription	x	1001	64
O77318	PFC0330w	Putative uncharacterized protein;	0005515:protein binding	x	x	P0AFF6	nusA	Transcription elongation protein nusA;	0003723:RNA binding|*|0005515:protein binding|*|0030528:transcription regulator activity|*|0003700:transcription factor activity|*|0000166:nucleotide binding|*|0003677:DNA binding	0031554:regulation of transcription termination|*|0045449:regulation of transcription|*|0006350:transcription|*|0006353:transcription termination|*|0031564:transcription antitermination|*|0006281:DNA repair|*|0006950:response to stress	x	1001	64
Q8I0W1	PFI1600w	mRNA processing protein, putative;	0000166:nucleotide binding|*|0003676:nucleic acid binding	x	x	P75989	ycgE	Uncharacterized HTH-type transcriptional regulator ycgE;	0003700:transcription factor activity|*|0016566:specific transcriptional repressor activity|*|0003677:DNA binding|*|0005515:protein binding|*|0000166:nucleotide binding	0045449:regulation of transcription|*|0032582:negative regulation of gene-specific transcription|*|0006355:regulation of transcription, DNA-dependent|*|0006350:transcription	x	1001	64
Q8I1U8	PFD0680c	Ubiquitin carboxyl-terminal hydrolase a, putative;	0008270:zinc ion binding|*|0004221:ubiquitin thiolesterase activity|*|0016787:hydrolase activity	0006511:ubiquitin-dependent protein catabolic process	x	P06846	ebgR	HTH-type transcriptional regulator ebgR;	0003677:DNA binding|*|0003700:transcription factor activity	0045449:regulation of transcription|*|0006350:transcription|*|0006355:regulation of transcription, DNA-dependent	0005622:intracellular	1001	64
Q8I355	PFI0470w	FHA domain protein, putative;	0008270:zinc ion binding	x	x	P75978	ymfN	Uncharacterized protein ymfN;	0003700:transcription factor activity	0006355:regulation of transcription, DNA-dependent	0005622:intracellular	1001	64
Q8ID34	PF13_0352	Putative uncharacterized protein PfENT1;	0005488:binding	x	x	P37640	yhjB	Putative HTH-type transcriptional regulator yhjB;	0005515:protein binding|*|0043565:sequence-specific DNA binding|*|0003677:DNA binding|*|0000156:two-component response regulator activity|*|0003700:transcription factor activity	0006355:regulation of transcription, DNA-dependent|*|0006350:transcription|*|0000160:two-component signal transduction system (phosphorelay)|*|0045449:regulation of transcription	0005622:intracellular	1001	64
Q8I1Y0	PFD0240c	6-cysteine protein, putative;	x	x	x	P75989	ycgE	Uncharacterized HTH-type transcriptional regulator ycgE;	0003700:transcription factor activity|*|0016566:specific transcriptional repressor activity|*|0003677:DNA binding|*|0005515:protein binding|*|0000166:nucleotide binding	0045449:regulation of transcription|*|0032582:negative regulation of gene-specific transcription|*|0006355:regulation of transcription, DNA-dependent|*|0006350:transcription	x	1001	65
Q8IKA0	PF14_0706	Putative uncharacterized protein;	x	x	x	P0A9E2	soxS	Regulatory protein soxS;	0003700:transcription factor activity|*|0003677:DNA binding|*|0043565:sequence-specific DNA binding	0006355:regulation of transcription, DNA-dependent|*|0045449:regulation of transcription|*|0006350:transcription	0005622:intracellular|*|0005737:cytoplasm	1001	65
O97286	PFC0925w	Endonuclease, putative;	0004519:endonuclease activity	x	x	P39161	uxuR	Uxu operon transcriptional regulator;	0003677:DNA binding|*|0016564:transcription repressor activity|*|0003700:transcription factor activity	0006350:transcription|*|0006355:regulation of transcription, DNA-dependent|*|0045449:regulation of transcription	0005622:intracellular	1001	65
Q8I431	PFE0350c	60S ribosomal protein L4, putative;	0003735:structural constituent of ribosome	0006412:translation	0005622:intracellular|*|0005840:ribosome	P0AGA6	uhpA	Transcriptional regulatory protein uhpA;	0003677:DNA binding|*|0003700:transcription factor activity|*|0043565:sequence-specific DNA binding|*|0000156:two-component response regulator activity|*|0005515:protein binding	0006355:regulation of transcription, DNA-dependent|*|0000160:two-component signal transduction system (phosphorelay)|*|0006810:transport|*|0006350:transcription|*|0008643:carbohydrate transport|*|0045449:regulation of transcription	0005737:cytoplasm|*|0005622:intracellular	1001	65
Q8I5L7	PFL0925w	Formin 2, putative;	0003779:actin binding	0016043:cellular component organization|*|0030036:actin cytoskeleton organization	x	P0ACT2	envR	Probable acrEF/envCD operon repressor;	0003677:DNA binding|*|0003700:transcription factor activity|*|0016564:transcription repressor activity|*|0016566:specific transcriptional repressor activity|*|0030528:transcription regulator activity|*|0005515:protein binding	0006355:regulation of transcription, DNA-dependent|*|0045449:regulation of transcription|*|0006350:transcription|*|0032582:negative regulation of gene-specific transcription	x	1001	65
Q8IBB6	PF08_0009	Translation initiation factor EIF-2b alpha subunit, putative;	0003743:translation initiation factor activity	0044237:cellular metabolic process	x	P33234	adiY	HTH-type transcriptional regulator AdiY;	0043565:sequence-specific DNA binding|*|0003700:transcription factor activity|*|0003677:DNA binding|*|0005515:protein binding|*|0016563:transcription activator activity	0006350:transcription|*|0043193:positive regulation of gene-specific transcription|*|0045449:regulation of transcription|*|0006355:regulation of transcription, DNA-dependent	0005622:intracellular	1001	65
Q8IBQ9	PF07_0077	Actin-like protein, putative;	0005515:protein binding	x	x	P0A9F3	cysB	HTH-type transcriptional regulator cysB;	0016563:transcription activator activity|*|0016564:transcription repressor activity|*|0003700:transcription factor activity|*|0003677:DNA binding	0045449:regulation of transcription|*|0006355:regulation of transcription, DNA-dependent|*|0006350:transcription|*|0008652:amino acid biosynthetic process|*|0019344:cysteine biosynthetic process	0005737:cytoplasm	1001	65
Q8IHS1	PF11_0458	Conserved Plasmodium protein;	0005524:ATP binding|*|0003702:RNA polymerase II transcription factor activity	0006367:transcription initiation from RNA polymerase II promoter	0005674:transcription factor TFIIF complex	P37640	yhjB	Putative HTH-type transcriptional regulator yhjB;	0005515:protein binding|*|0043565:sequence-specific DNA binding|*|0003677:DNA binding|*|0000156:two-component response regulator activity|*|0003700:transcription factor activity	0006355:regulation of transcription, DNA-dependent|*|0006350:transcription|*|0000160:two-component signal transduction system (phosphorelay)|*|0045449:regulation of transcription	0005622:intracellular	1001	65
Q8IBQ3	PF07_0082	Putative uncharacterized protein;	x	x	x	P0ACP1	fruR	Fructose repressor;	0003677:DNA binding|*|0003700:transcription factor activity	0045449:regulation of transcription|*|0006355:regulation of transcription, DNA-dependent|*|0006350:transcription|*|0009750:response to fructose stimulus	0005622:intracellular	1001	66
Q8IL40	PF14_0409	Putative uncharacterized protein;	x	x	x	P0ACI6	asnC	Regulatory protein AsnC;	0003700:transcription factor activity|*|0016566:specific transcriptional repressor activity|*|0016563:transcription activator activity|*|0043565:sequence-specific DNA binding|*|0005515:protein binding|*|0003677:DNA binding|*|0016597:amino acid binding	0006355:regulation of transcription, DNA-dependent|*|0043200:response to amino acid stimulus|*|0045449:regulation of transcription|*|0032582:negative regulation of gene-specific transcription|*|0043193:positive regulation of gene-specific transcription|*|0006350:transcription	0005622:intracellular	1001	66
O96157	PFB0280w	EPSP-SK, putative;	0003824:catalytic activity|*|0005524:ATP binding|*|0016765:transferase activity, transferring alkyl or aryl (other than methyl) groups|*|0004765:shikimate kinase activity	x	x	P0AFF6	nusA	Transcription elongation protein nusA;	0003723:RNA binding|*|0005515:protein binding|*|0030528:transcription regulator activity|*|0003700:transcription factor activity|*|0000166:nucleotide binding|*|0003677:DNA binding	0031554:regulation of transcription termination|*|0045449:regulation of transcription|*|0006350:transcription|*|0006353:transcription termination|*|0031564:transcription antitermination|*|0006281:DNA repair|*|0006950:response to stress	x	1001	66
Q8I2Y5	PFI0820c	RNA binding protein, putative;	0003676:nucleic acid binding|*|0000166:nucleotide binding	x	x	P75989	ycgE	Uncharacterized HTH-type transcriptional regulator ycgE;	0003700:transcription factor activity|*|0016566:specific transcriptional repressor activity|*|0003677:DNA binding|*|0005515:protein binding|*|0000166:nucleotide binding	0045449:regulation of transcription|*|0032582:negative regulation of gene-specific transcription|*|0006355:regulation of transcription, DNA-dependent|*|0006350:transcription	x	1001	66
Q8I4Z3	PFL2100w	Ubiquitin conjugating enzyme E2, putative;	0019787:small conjugating protein ligase activity	0043687:post-translational protein modification|*|0051246:regulation of protein metabolic process	x	P0AF63	nsrR	HTH-type transcriptional repressor nsrR;	0051537:2 iron, 2 sulfur cluster binding|*|0003677:DNA binding|*|0051536:iron-sulfur cluster binding|*|0046872:metal ion binding|*|0005515:protein binding|*|0016564:transcription repressor activity	0006350:transcription|*|0045449:regulation of transcription	x	1001	66
Q8IL19	PF14_0431	Serine/threonine kinase-1, PfLammer;	0004674:protein serine/threonine kinase activity|*|0004672:protein kinase activity|*|0005524:ATP binding|*|0016301:kinase activity	0006468:protein amino acid phosphorylation	x	P37640	yhjB	Putative HTH-type transcriptional regulator yhjB;	0005515:protein binding|*|0043565:sequence-specific DNA binding|*|0003677:DNA binding|*|0000156:two-component response regulator activity|*|0003700:transcription factor activity	0006355:regulation of transcription, DNA-dependent|*|0006350:transcription|*|0000160:two-component signal transduction system (phosphorelay)|*|0045449:regulation of transcription	0005622:intracellular	1001	66
Q8IL57	PF14_0392	Serine/threonine protein kinase, putative;	0004674:protein serine/threonine kinase activity|*|0005524:ATP binding|*|0004672:protein kinase activity|*|0016301:kinase activity	0006468:protein amino acid phosphorylation	x	P0A9E2	soxS	Regulatory protein soxS;	0003700:transcription factor activity|*|0003677:DNA binding|*|0043565:sequence-specific DNA binding	0006355:regulation of transcription, DNA-dependent|*|0045449:regulation of transcription|*|0006350:transcription	0005622:intracellular|*|0005737:cytoplasm	1001	66
Q8ILM0	PF14_0223	Cyclophilin, putative;	0016853:isomerase activity|*|0003755:peptidyl-prolyl cis-trans isomerase activity	0006457:protein folding	x	P0ACS7	rpiR	HTH-type transcriptional regulator rpiR;	0003700:transcription factor activity|*|0016566:specific transcriptional repressor activity|*|0005529:sugar binding|*|0003677:DNA binding|*|0016564:transcription repressor activity	0006350:transcription|*|0045449:regulation of transcription|*|0005975:carbohydrate metabolic process|*|0032582:negative regulation of gene-specific transcription|*|0006355:regulation of transcription, DNA-dependent	x	1001	66
O97287	PFC0930c	Putative uncharacterized protein;	x	x	x	P0AF28	narL	Nitrate/nitrite response regulator protein narL;	0005515:protein binding|*|0043565:sequence-specific DNA binding|*|0003677:DNA binding|*|0000166:nucleotide binding|*|0000156:two-component response regulator activity|*|0003700:transcription factor activity|*|0005524:ATP binding	0006350:transcription|*|0006355:regulation of transcription, DNA-dependent|*|0042128:nitrate assimilation|*|0045449:regulation of transcription|*|0000160:two-component signal transduction system (phosphorelay)	0005622:intracellular	1001	67
Q8IBY3	PF07_0044	Putative uncharacterized protein;	x	x	x	P52106	csgD	Probable csgAB operon transcriptional regulatory protein;	0003677:DNA binding|*|0000156:two-component response regulator activity|*|0043565:sequence-specific DNA binding|*|0003700:transcription factor activity	0006355:regulation of transcription, DNA-dependent|*|0006350:transcription|*|0045449:regulation of transcription|*|0000160:two-component signal transduction system (phosphorelay)	0016020:membrane|*|0005886:plasma membrane|*|0005622:intracellular	1001	67
Q8ILV5	PF14_0138	Putative uncharacterized protein;	x	x	0005634:nucleus|*|0005737:cytoplasm	P0A9E2	soxS	Regulatory protein soxS;	0003700:transcription factor activity|*|0003677:DNA binding|*|0043565:sequence-specific DNA binding	0006355:regulation of transcription, DNA-dependent|*|0045449:regulation of transcription|*|0006350:transcription	0005622:intracellular|*|0005737:cytoplasm	1001	67
Q8I2Z8	PFI0755c	6-phosphofructokinase, putative;	0003824:catalytic activity|*|0047334:diphosphate-fructose-6-phosphate 1-phosphotransferase activity|*|0005524:ATP binding|*|0003872:6-phosphofructokinase activity|*|0016301:kinase activity	0006096:glycolysis|*|0008152:metabolic process	0005945:6-phosphofructokinase complex	P75989	ycgE	Uncharacterized HTH-type transcriptional regulator ycgE;	0003700:transcription factor activity|*|0016566:specific transcriptional repressor activity|*|0003677:DNA binding|*|0005515:protein binding|*|0000166:nucleotide binding	0045449:regulation of transcription|*|0032582:negative regulation of gene-specific transcription|*|0006355:regulation of transcription, DNA-dependent|*|0006350:transcription	x	1001	67
Q8I4U1	PFL2365w	Protein phosphatase, putative;	0003824:catalytic activity	x	x	P75978	ymfN	Uncharacterized protein ymfN;	0003700:transcription factor activity	0006355:regulation of transcription, DNA-dependent	0005622:intracellular	1001	67
Q8IJ90	PF10_0309	DEAD/DEAH box helicase, putative;	0004386:helicase activity|*|0016787:hydrolase activity|*|0005524:ATP binding|*|0000166:nucleotide binding|*|0003676:nucleic acid binding|*|0008026:ATP-dependent helicase activity	x	x	Q47141	hcaR	Hca operon transcriptional activator;	0003677:DNA binding|*|0016564:transcription repressor activity|*|0016566:specific transcriptional repressor activity|*|0003700:transcription factor activity|*|0016563:transcription activator activity	0006350:transcription|*|0006355:regulation of transcription, DNA-dependent|*|0043193:positive regulation of gene-specific transcription|*|0032582:negative regulation of gene-specific transcription|*|0045449:regulation of transcription	x	1001	67
Q8I378	PFI0350c	Putative uncharacterized protein;	0051082:unfolded protein binding	0006457:protein folding	0016272:prefoldin complex	P0ACS9	acrR	HTH-type transcriptional regulator AcrR;	0043565:sequence-specific DNA binding|*|0030528:transcription regulator activity|*|0008144:drug binding|*|0003700:transcription factor activity|*|0003677:DNA binding|*|0016566:specific transcriptional repressor activity|*|0005515:protein binding	0032582:negative regulation of gene-specific transcription|*|0006350:transcription|*|0042493:response to drug|*|0045449:regulation of transcription|*|0006355:regulation of transcription, DNA-dependent	x	1001	68
O96153	PFB0260w	Proteasome 26S regulatory subunit, putative;	0030234:enzyme regulator activity|*|0005488:binding	0042176:regulation of protein catabolic process	0000502:proteasome complex	P77615	ycjW	Uncharacterized HTH-type transcriptional regulator ycjW;	0003700:transcription factor activity|*|0003677:DNA binding|*|0005515:protein binding	0045449:regulation of transcription|*|0006350:transcription|*|0006355:regulation of transcription, DNA-dependent	0005622:intracellular	1001	68
Q8I5Y9	PFL0280c	Histone binding protein, putative;	0005488:binding	x	x	P52106	csgD	Probable csgAB operon transcriptional regulatory protein;	0003677:DNA binding|*|0000156:two-component response regulator activity|*|0043565:sequence-specific DNA binding|*|0003700:transcription factor activity	0006355:regulation of transcription, DNA-dependent|*|0006350:transcription|*|0045449:regulation of transcription|*|0000160:two-component signal transduction system (phosphorelay)	0016020:membrane|*|0005886:plasma membrane|*|0005622:intracellular	42	68
Q8IK02	PF10_0038	40S ribosomal protein S20e, putative;	0003735:structural constituent of ribosome	0006412:translation	0005840:ribosome|*|0005622:intracellular|*|0015935:small ribosomal subunit	P0ACM5	yegW	Uncharacterized HTH-type transcriptional regulator yegW;	0030528:transcription regulator activity|*|0003700:transcription factor activity|*|0003677:DNA binding|*|0005515:protein binding	0045449:regulation of transcription|*|0006350:transcription|*|0006355:regulation of transcription, DNA-dependent	0005622:intracellular	1001	68
Q8IKF0	PF14_0655	Helicase 45;	0003676:nucleic acid binding|*|0005524:ATP binding|*|0008026:ATP-dependent helicase activity|*|0004386:helicase activity|*|0016787:hydrolase activity|*|0000166:nucleotide binding	x	x	P0ACH8	melR	Melibiose operon regulatory protein;	0003677:DNA binding|*|0043565:sequence-specific DNA binding|*|0003700:transcription factor activity	0045449:regulation of transcription|*|0006355:regulation of transcription, DNA-dependent|*|0006350:transcription	0005622:intracellular	1001	68
O77325	PFC0365w	PRP19-like protein, putative;	0004842:ubiquitin-protein ligase activity	0016567:protein ubiquitination	0000151:ubiquitin ligase complex	P13669	mngR	Mannosyl-D-glycerate transport/metabolism system repressor mngR;	0003700:transcription factor activity|*|0016566:specific transcriptional repressor activity|*|0003677:DNA binding|*|0030528:transcription regulator activity	0006350:transcription|*|0032582:negative regulation of gene-specific transcription|*|0045449:regulation of transcription|*|0006355:regulation of transcription, DNA-dependent	0005622:intracellular	1001	69
Q8I427	PFE0375w	Cell differentiation protein rcd1, putative;	0005488:binding	x	x	P75989	ycgE	Uncharacterized HTH-type transcriptional regulator ycgE;	0003700:transcription factor activity|*|0016566:specific transcriptional repressor activity|*|0003677:DNA binding|*|0005515:protein binding|*|0000166:nucleotide binding	0045449:regulation of transcription|*|0032582:negative regulation of gene-specific transcription|*|0006355:regulation of transcription, DNA-dependent|*|0006350:transcription	x	1001	69
Q8I6U5	PF11_0161	Falcipain-2B;	0008234:cysteine-type peptidase activity|*|0008233:peptidase activity|*|0004197:cysteine-type endopeptidase activity|*|0016787:hydrolase activity	0006508:proteolysis	x	P0AGB3	rpoH	RNA polymerase sigma-32 factor;	0003677:DNA binding|*|0016987:sigma factor activity|*|0003700:transcription factor activity|*|0008270:zinc ion binding	0006352:transcription initiation|*|0006350:transcription|*|0045449:regulation of transcription|*|0006355:regulation of transcription, DNA-dependent|*|0009408:response to heat|*|0006950:response to stress	x	1001	69
O77339	PFC0560c	Putative uncharacterized protein;	x	x	x	P0A9G4	cueR	HTH-type transcriptional regulator cueR;	0046872:metal ion binding|*|0005515:protein binding|*|0016564:transcription repressor activity|*|0003700:transcription factor activity|*|0000166:nucleotide binding|*|0016563:transcription activator activity|*|0003677:DNA binding|*|0005507:copper ion binding	0006355:regulation of transcription, DNA-dependent|*|0006350:transcription|*|0045449:regulation of transcription|*|0045941:positive regulation of transcription	0005737:cytoplasm	1001	70
Q8IK60	PF14_0746	Putative uncharacterized protein;	x	x	x	P0ACU0	ybiH	Uncharacterized HTH-type transcriptional regulator ybiH;	0003677:DNA binding|*|0030528:transcription regulator activity|*|0003700:transcription factor activity	0045449:regulation of transcription|*|0006355:regulation of transcription, DNA-dependent|*|0006350:transcription	x	1001	70
O77323	PFC0350c	T-complex protein 1 subunit eta;	0051082:unfolded protein binding|*|0005524:ATP binding|*|0000166:nucleotide binding|*|0005515:protein binding	0006457:protein folding|*|0044267:cellular protein metabolic process	0005737:cytoplasm	P77333	ycjZ	Uncharacterized HTH-type transcriptional regulator ycjZ;	0003677:DNA binding|*|0003700:transcription factor activity	0045449:regulation of transcription|*|0006350:transcription|*|0006355:regulation of transcription, DNA-dependent	x	1001	70
Q6LFN2	PFF0165c	RING finger protein PFF0165c;	0008270:zinc ion binding|*|0003674:molecular_function|*|0046872:metal ion binding|*|0005515:protein binding	0044403:symbiosis, encompassing mutualism through parasitism	0016020:membrane	P09378	rhaR	HTH-type transcriptional activator rhaR;	0003700:transcription factor activity|*|0043565:sequence-specific DNA binding|*|0003677:DNA binding	0006355:regulation of transcription, DNA-dependent|*|0006350:transcription|*|0045449:regulation of transcription|*|0019299:rhamnose metabolic process	0005737:cytoplasm|*|0005622:intracellular	1001	70
Q8IB23	PF08_0055	U3 small nucleolar ribonucleoprotein protein, putative;	0003676:nucleic acid binding	x	0030529:ribonucleoprotein complex	P37640	yhjB	Putative HTH-type transcriptional regulator yhjB;	0005515:protein binding|*|0043565:sequence-specific DNA binding|*|0003677:DNA binding|*|0000156:two-component response regulator activity|*|0003700:transcription factor activity	0006355:regulation of transcription, DNA-dependent|*|0006350:transcription|*|0000160:two-component signal transduction system (phosphorelay)|*|0045449:regulation of transcription	0005622:intracellular	1001	70
Q8IC19	PF07_0021	Uncharacterized protein PF07_0021;	0003674:molecular_function	0044403:symbiosis, encompassing mutualism through parasitism	0005575:cellular_component	P75989	ycgE	Uncharacterized HTH-type transcriptional regulator ycgE;	0003700:transcription factor activity|*|0016566:specific transcriptional repressor activity|*|0003677:DNA binding|*|0005515:protein binding|*|0000166:nucleotide binding	0045449:regulation of transcription|*|0032582:negative regulation of gene-specific transcription|*|0006355:regulation of transcription, DNA-dependent|*|0006350:transcription	x	1001	70
Q8ILP6	PF14_0198	Glycine-tRNA ligase, putative;	0000166:nucleotide binding|*|0004812:aminoacyl-tRNA ligase activity|*|0005524:ATP binding|*|0004820:glycine-tRNA ligase activity|*|0016874:ligase activity	0006412:translation|*|0006418:tRNA aminoacylation for protein translation|*|0006426:glycyl-tRNA aminoacylation	0005737:cytoplasm	P0AGB3	rpoH	RNA polymerase sigma-32 factor;	0003677:DNA binding|*|0016987:sigma factor activity|*|0003700:transcription factor activity|*|0008270:zinc ion binding	0006352:transcription initiation|*|0006350:transcription|*|0045449:regulation of transcription|*|0006355:regulation of transcription, DNA-dependent|*|0009408:response to heat|*|0006950:response to stress	x	1001	70
Q8I5E2	PFL1335w	Cyclin related protein, putative;	x	x	x	P0A6R3	fis	DNA-binding protein fis;	0003700:transcription factor activity|*|0003677:DNA binding|*|0043565:sequence-specific DNA binding|*|0005515:protein binding	0045449:regulation of transcription|*|0006355:regulation of transcription, DNA-dependent|*|0006350:transcription	x	1001	71
Q8IE71	PF13_0139	Putative uncharacterized protein;	x	x	x	P07026	sdiA	Regulatory protein sdiA;	0000156:two-component response regulator activity|*|0003700:transcription factor activity|*|0043565:sequence-specific DNA binding|*|0003677:DNA binding	0006355:regulation of transcription, DNA-dependent|*|0007049:cell cycle|*|0051301:cell division|*|0006350:transcription|*|0045449:regulation of transcription|*|0000160:two-component signal transduction system (phosphorelay)	0005622:intracellular	134	71
Q8IIG8	PF11_0206	Conserved Plasmodium protein;	x	x	x	P0AGB3	rpoH	RNA polymerase sigma-32 factor;	0003677:DNA binding|*|0016987:sigma factor activity|*|0003700:transcription factor activity|*|0008270:zinc ion binding	0006352:transcription initiation|*|0006350:transcription|*|0045449:regulation of transcription|*|0006355:regulation of transcription, DNA-dependent|*|0009408:response to heat|*|0006950:response to stress	x	1001	71
Q8IJ58	PF10_0342	Probable protein;	x	x	x	P75989	ycgE	Uncharacterized HTH-type transcriptional regulator ycgE;	0003700:transcription factor activity|*|0016566:specific transcriptional repressor activity|*|0003677:DNA binding|*|0005515:protein binding|*|0000166:nucleotide binding	0045449:regulation of transcription|*|0032582:negative regulation of gene-specific transcription|*|0006355:regulation of transcription, DNA-dependent|*|0006350:transcription	x	1001	71
Q8ILV0	PF14_0143	Atypical protein kinase, ABC-1 family, putative;	0016301:kinase activity	x	x	P37641	yhjC	Uncharacterized HTH-type transcriptional regulator yhjC;	0003700:transcription factor activity|*|0005515:protein binding|*|0003677:DNA binding	0006350:transcription|*|0006355:regulation of transcription, DNA-dependent|*|0045449:regulation of transcription	x	1001	71
Q8I425	PFE0385w	Putative uncharacterized protein;	x	x	x	P0ACL9	pdhR	Pyruvate dehydrogenase complex repressor;	0016563:transcription activator activity|*|0003700:transcription factor activity|*|0016566:specific transcriptional repressor activity|*|0003677:DNA binding|*|0016564:transcription repressor activity	0043193:positive regulation of gene-specific transcription|*|0006355:regulation of transcription, DNA-dependent|*|0045449:regulation of transcription|*|0006350:transcription|*|0032582:negative regulation of gene-specific transcription	0005622:intracellular	1001	72
Q8IJJ1	PF10_0206	Conserved Plasmodium protein;	x	x	x	P77379	ykgD	Uncharacterized HTH-type transcriptional regulator ykgD;	0043565:sequence-specific DNA binding|*|0003677:DNA binding|*|0003700:transcription factor activity	0006355:regulation of transcription, DNA-dependent|*|0045449:regulation of transcription|*|0006350:transcription	0005622:intracellular	1001	72
Q8I2R0	PFI1215w	Splicing factor 3A;	0008270:zinc ion binding|*|0003676:nucleic acid binding	x	0005634:nucleus|*|0005622:intracellular	P77295	ygaV	Probable HTH-type transcriptional regulator ygaV;	0003677:DNA binding|*|0003700:transcription factor activity	0045449:regulation of transcription|*|0006350:transcription|*|0006355:regulation of transcription, DNA-dependent	0005622:intracellular	1001	72
Q8I4Y9	PFL2120w	Conserved Plasmodium protein;	0005488:binding	x	x	P46118	hexR	HTH-type transcriptional regulator hexR;	0003677:DNA binding|*|0003700:transcription factor activity|*|0005529:sugar binding	0006355:regulation of transcription, DNA-dependent|*|0006350:transcription|*|0005975:carbohydrate metabolic process|*|0045449:regulation of transcription	x	1001	72
Q8IEF0	PF13_0091	Putative uncharacterized protein;	0005515:protein binding	x	x	P45544	frlR	HTH-type transcriptional regulator frlR;	0030528:transcription regulator activity|*|0005515:protein binding|*|0003677:DNA binding|*|0003700:transcription factor activity	0045449:regulation of transcription|*|0006355:regulation of transcription, DNA-dependent|*|0006350:transcription	0005622:intracellular	1001	72
Q8II28	PF11_0347	Conserved Plasmodium protein;	0003676:nucleic acid binding	x	x	P17446	betI	HTH-type transcriptional regulator BetI;	0003677:DNA binding|*|0003700:transcription factor activity	0045449:regulation of transcription|*|0006350:transcription|*|0006355:regulation of transcription, DNA-dependent	x	1001	72
O97278	PFC0875w	ABC transporter, putative;	0000166:nucleotide binding|*|0005524:ATP binding|*|0016887:ATPase activity|*|0017111:nucleoside-triphosphatase activity	x	x	P77743	prpR	Propionate catabolism operon regulatory protein;	0016564:transcription repressor activity|*|0000166:nucleotide binding|*|0003700:transcription factor activity|*|0005515:protein binding|*|0003677:DNA binding|*|0005524:ATP binding|*|0016566:specific transcriptional repressor activity|*|0000156:two-component response regulator activity|*|0017111:nucleoside-triphosphatase activity|*|0008134:transcription factor binding|*|0016563:transcription activ…	0006350:transcription|*|0032582:negative regulation of gene-specific transcription|*|0045449:regulation of transcription|*|0019629:propionate catabolic process, 2-methylcitrate cycle|*|0000160:two-component signal transduction system (phosphorelay)|*|0006355:regulation of transcription, DNA-dependent|*|0043193:positive regulation of gene-specific transcription	0005737:cytoplasm|*|0005622:intracellular	1001	73
Q8IJ42	PF10_0358	Conserved Plasmodium protein;	x	x	x	P39389	yjiR	Uncharacterized HTH-type transcriptional regulator yjiR;	0003700:transcription factor activity|*|0016769:transferase activity, transferring nitrogenous groups|*|0030170:pyridoxal phosphate binding|*|0003824:catalytic activity|*|0008483:transaminase activity|*|0016740:transferase activity|*|0005515:protein binding|*|0003677:DNA binding	0006355:regulation of transcription, DNA-dependent|*|0009058:biosynthetic process|*|0006350:transcription|*|0045449:regulation of transcription	0005622:intracellular	1001	73
Q8IIB5	PF11_0259	Nuclear preribosomal assembly protein, putative;	x	0042254:ribosome biogenesis	0005634:nucleus	P0AGA6	uhpA	Transcriptional regulatory protein uhpA;	0003677:DNA binding|*|0003700:transcription factor activity|*|0043565:sequence-specific DNA binding|*|0000156:two-component response regulator activity|*|0005515:protein binding	0006355:regulation of transcription, DNA-dependent|*|0000160:two-component signal transduction system (phosphorelay)|*|0006810:transport|*|0006350:transcription|*|0008643:carbohydrate transport|*|0045449:regulation of transcription	0005737:cytoplasm|*|0005622:intracellular	1001	73
Q8IBH7	PF07_0117	Eukaryotic translation initiation factor 2 alpha subunit, putative;	0003723:RNA binding|*|0003743:translation initiation factor activity	0006412:translation	0005850:eukaryotic translation initiation factor 2 complex	P0AFF6	nusA	Transcription elongation protein nusA;	0003723:RNA binding|*|0005515:protein binding|*|0030528:transcription regulator activity|*|0003700:transcription factor activity|*|0000166:nucleotide binding|*|0003677:DNA binding	0031554:regulation of transcription termination|*|0045449:regulation of transcription|*|0006350:transcription|*|0006353:transcription termination|*|0031564:transcription antitermination|*|0006281:DNA repair|*|0006950:response to stress	x	1001	74
Q6ZMA7	PFD0310w	Sexual stage-specific protein;	x	x	x	P37639	gadX	HTH-type transcriptional regulator gadX;	0003700:transcription factor activity|*|0016563:transcription activator activity|*|0003677:DNA binding|*|0043565:sequence-specific DNA binding	0006355:regulation of transcription, DNA-dependent|*|0045449:regulation of transcription|*|0006350:transcription	0005622:intracellular	1001	74
O97227	PFC0170c	Dihydrolipoamide acyltransferase, putative;	0031405:lipoic acid binding|*|0016740:transferase activity|*|0008415:acyltransferase activity	0008152:metabolic process	x	P0A9W0	ulaR	HTH-type transcriptional regulator ulaR;	0003700:transcription factor activity|*|0016564:transcription repressor activity|*|0005515:protein binding|*|0003677:DNA binding	0006350:transcription|*|0006355:regulation of transcription, DNA-dependent|*|0045449:regulation of transcription	0005622:intracellular|*|0005737:cytoplasm	1001	74
Q8I296	PFA_0220w	Ubiquitin carboxyl-terminal hydrolase, putative;	0004221:ubiquitin thiolesterase activity|*|0016787:hydrolase activity	0006511:ubiquitin-dependent protein catabolic process	x	P0AEL8	fimZ	Fimbriae Z protein;	0043565:sequence-specific DNA binding|*|0003677:DNA binding|*|0003700:transcription factor activity|*|0000156:two-component response regulator activity	0006355:regulation of transcription, DNA-dependent|*|0045449:regulation of transcription|*|0000160:two-component signal transduction system (phosphorelay)|*|0006350:transcription	0005622:intracellular|*|0005737:cytoplasm	1001	74
Q8I3J6	PFE1340w	Putative uncharacterized protein;	x	0006810:transport	0016021:integral to membrane|*|0016020:membrane	P37195	dctR	HTH-type transcriptional regulator dctR;	0003677:DNA binding|*|0003700:transcription factor activity|*|0000156:two-component response regulator activity|*|0043565:sequence-specific DNA binding	0006355:regulation of transcription, DNA-dependent|*|0045449:regulation of transcription|*|0000160:two-component signal transduction system (phosphorelay)|*|0006350:transcription|*|0043471:regulation of cellular carbohydrate catabolic process|*|0001101:response to acid	0005622:intracellular	1001	74
Q8IEB2	MAL13P1.111	ATP-dependent Clp protease adaptor protein ClpS containing protein;	0008233:peptidase activity	0030163:protein catabolic process	x	P0ACM9	yihL	Uncharacterized HTH-type transcriptional regulator yihL;	0003677:DNA binding|*|0030528:transcription regulator activity|*|0003700:transcription factor activity	0045449:regulation of transcription|*|0006355:regulation of transcription, DNA-dependent|*|0006350:transcription	0005622:intracellular	1001	74
Q8IJA2	PF10_0296	Conserved Plasmodium protein;	x	x	x	P0ACM9	yihL	Uncharacterized HTH-type transcriptional regulator yihL;	0003677:DNA binding|*|0030528:transcription regulator activity|*|0003700:transcription factor activity	0045449:regulation of transcription|*|0006355:regulation of transcription, DNA-dependent|*|0006350:transcription	0005622:intracellular	1001	75
Q8IKC8	PF14_0678	Exported protein 2;	x	x	x	Q47141	hcaR	Hca operon transcriptional activator;	0003677:DNA binding|*|0016564:transcription repressor activity|*|0016566:specific transcriptional repressor activity|*|0003700:transcription factor activity|*|0016563:transcription activator activity	0006350:transcription|*|0006355:regulation of transcription, DNA-dependent|*|0043193:positive regulation of gene-specific transcription|*|0032582:negative regulation of gene-specific transcription|*|0045449:regulation of transcription	x	1001	75
Q9U0K5	PFD0400w	Putative uncharacterized protein;	x	x	x	P77379	ykgD	Uncharacterized HTH-type transcriptional regulator ykgD;	0043565:sequence-specific DNA binding|*|0003677:DNA binding|*|0003700:transcription factor activity	0006355:regulation of transcription, DNA-dependent|*|0045449:regulation of transcription|*|0006350:transcription	0005622:intracellular	1001	75
Q8IKN5	PF14_0569	Putative uncharacterized protein;	x	x	x	P0ACM9	yihL	Uncharacterized HTH-type transcriptional regulator yihL;	0003677:DNA binding|*|0030528:transcription regulator activity|*|0003700:transcription factor activity	0045449:regulation of transcription|*|0006355:regulation of transcription, DNA-dependent|*|0006350:transcription	0005622:intracellular	1001	76
Q8I3F1	PFE1600w	Putative uncharacterized protein;	x	x	x	P24255	rpoN	RNA polymerase sigma-54 factor;	0003899:DNA-directed RNA polymerase activity|*|0003677:DNA binding|*|0016987:sigma factor activity|*|0016779:nucleotidyltransferase activity|*|0016740:transferase activity|*|0003700:transcription factor activity	0006355:regulation of transcription, DNA-dependent|*|0006352:transcription initiation|*|0006525:arginine metabolic process|*|0045449:regulation of transcription|*|0006350:transcription	x	1001	77
Q8IM59	PF14_0032	Putative uncharacterized protein;	x	x	x	P69407	rcsB	Capsular synthesis regulator component B;	0016564:transcription repressor activity|*|0016563:transcription activator activity|*|0003700:transcription factor activity|*|0043565:sequence-specific DNA binding|*|0003677:DNA binding|*|0000156:two-component response regulator activity|*|0005515:protein binding	0006355:regulation of transcription, DNA-dependent|*|0006350:transcription|*|0000160:two-component signal transduction system (phosphorelay)|*|0045449:regulation of transcription	0005622:intracellular	1001	77
Q8I283	PFA_0285c	Putative uncharacterized protein;	0016538:cyclin-dependent protein kinase regulator activity	0007049:cell cycle	x	P37309	arsR	Arsenical resistance operon repressor;	0003700:transcription factor activity|*|0016564:transcription repressor activity|*|0003677:DNA binding	0006350:transcription|*|0045449:regulation of transcription|*|0006355:regulation of transcription, DNA-dependent|*|0046685:response to arsenic	0005622:intracellular	1001	77
Q8I5R1	PFL0700w	Conserved Plasmodium protein;	x	x	x	P0A9A9	fur	Ferric uptake regulation protein;	0005515:protein binding|*|0003677:DNA binding|*|0003700:transcription factor activity|*|0008270:zinc ion binding|*|0046872:metal ion binding	0045449:regulation of transcription|*|0006350:transcription|*|0006355:regulation of transcription, DNA-dependent	0005737:cytoplasm	1001	78
O77331	PFC0405c	Ribosomal protein l7ae, putative;	x	x	0005840:ribosome	P0ACL2	exuR	Exu regulon transcriptional regulator;	0003677:DNA binding|*|0003700:transcription factor activity	0006355:regulation of transcription, DNA-dependent|*|0045449:regulation of transcription|*|0006350:transcription	0005622:intracellular	1001	79
Q8IDD1	PF13_0307	Putative uncharacterized protein;	x	x	x	P0AF20	nagC	N-acetylglucosamine repressor;	0003700:transcription factor activity|*|0003677:DNA binding	0006350:transcription|*|0045449:regulation of transcription|*|0005975:carbohydrate metabolic process|*|0006355:regulation of transcription, DNA-dependent	0005622:intracellular	1001	79
Q8I3U1	PFE0835w	Ubiquitin carboxyl-terminal hydrolase;	0008233:peptidase activity|*|0016787:hydrolase activity|*|0004221:ubiquitin thiolesterase activity|*|0008234:cysteine-type peptidase activity	0006511:ubiquitin-dependent protein catabolic process|*|0019941:modification-dependent protein catabolic process	x	P0AGB6	rpoE	RNA polymerase sigma-E factor;	0003677:DNA binding|*|0016987:sigma factor activity|*|0003700:transcription factor activity	0006355:regulation of transcription, DNA-dependent|*|0006352:transcription initiation|*|0006950:response to stress|*|0045449:regulation of transcription|*|0006350:transcription	x	1001	79
Q8IC27	PF07_0016	Putative uncharacterized protein;	x	x	x	Q57083	perR	HTH-type transcriptional regulator perR;	0003677:DNA binding|*|0003700:transcription factor activity	0045449:regulation of transcription|*|0006350:transcription|*|0006355:regulation of transcription, DNA-dependent	x	576	80
Q8IJ80	PF10_0319	Conserved Plasmodium protein;	x	x	x	P0ACJ0	lrp	Leucine-responsive regulatory protein;	0003700:transcription factor activity|*|0043565:sequence-specific DNA binding|*|0005515:protein binding|*|0003677:DNA binding	0045449:regulation of transcription|*|0006355:regulation of transcription, DNA-dependent|*|0006350:transcription|*|0043201:response to leucine	0005622:intracellular	1001	80
Q8I1X5	PFD0265w	Pre-mRNA splicing factor, putative;	x	0000398:nuclear mRNA splicing, via spliceosome	0005681:spliceosome	P0AGA6	uhpA	Transcriptional regulatory protein uhpA;	0003677:DNA binding|*|0003700:transcription factor activity|*|0043565:sequence-specific DNA binding|*|0000156:two-component response regulator activity|*|0005515:protein binding	0006355:regulation of transcription, DNA-dependent|*|0000160:two-component signal transduction system (phosphorelay)|*|0006810:transport|*|0006350:transcription|*|0008643:carbohydrate transport|*|0045449:regulation of transcription	0005737:cytoplasm|*|0005622:intracellular	1001	80
Q8IEK3	PF13_0063	26S proteasome regulatory subunit 7, putative;	0000166:nucleotide binding|*|0017111:nucleoside-triphosphatase activity|*|0005524:ATP binding|*|0016787:hydrolase activity	0030163:protein catabolic process	0000502:proteasome complex|*|0005737:cytoplasm	P0AGK8	iscR	HTH-type transcriptional regulator iscR;	0003690:double-stranded DNA binding|*|0016564:transcription repressor activity|*|0003700:transcription factor activity|*|0051536:iron-sulfur cluster binding|*|0016563:transcription activator activity|*|0046872:metal ion binding|*|0051537:2 iron, 2 sulfur cluster binding|*|0003677:DNA binding	0006355:regulation of transcription, DNA-dependent|*|0006350:transcription|*|0045449:regulation of transcription|*|0006950:response to stress	x	1001	80
Q8IHN4	PF11_0506	Antigen 332, DBL-like protein;	0004872:receptor activity	0009405:pathogenesis	0016021:integral to membrane	P0ACS9	acrR	HTH-type transcriptional regulator AcrR;	0043565:sequence-specific DNA binding|*|0030528:transcription regulator activity|*|0008144:drug binding|*|0003700:transcription factor activity|*|0003677:DNA binding|*|0016566:specific transcriptional repressor activity|*|0005515:protein binding	0032582:negative regulation of gene-specific transcription|*|0006350:transcription|*|0042493:response to drug|*|0045449:regulation of transcription|*|0006355:regulation of transcription, DNA-dependent	x	1001	80
Q8IHP7	PF11_0482	Conserved Plasmodium protein;	x	x	x	P0AGK8	iscR	HTH-type transcriptional regulator iscR;	0003690:double-stranded DNA binding|*|0016564:transcription repressor activity|*|0003700:transcription factor activity|*|0051536:iron-sulfur cluster binding|*|0016563:transcription activator activity|*|0046872:metal ion binding|*|0051537:2 iron, 2 sulfur cluster binding|*|0003677:DNA binding	0006355:regulation of transcription, DNA-dependent|*|0006350:transcription|*|0045449:regulation of transcription|*|0006950:response to stress	x	1001	81
Q9U0N1	PFA_0620c	Glutamic acid-rich protein (Garp);	x	x	x	P36673	treR	HTH-type transcriptional regulator treR;	0016566:specific transcriptional repressor activity|*|0005515:protein binding|*|0016564:transcription repressor activity|*|0003700:transcription factor activity|*|0003677:DNA binding	0006355:regulation of transcription, DNA-dependent|*|0006350:transcription|*|0016481:negative regulation of transcription|*|0005991:trehalose metabolic process|*|0045449:regulation of transcription	0005622:intracellular	1001	81
Q8IDB9	PF13_0314	Putative uncharacterized protein;	0008270:zinc ion binding|*|0003676:nucleic acid binding|*|0046872:metal ion binding	x	x	P0ACM5	yegW	Uncharacterized HTH-type transcriptional regulator yegW;	0030528:transcription regulator activity|*|0003700:transcription factor activity|*|0003677:DNA binding|*|0005515:protein binding	0045449:regulation of transcription|*|0006350:transcription|*|0006355:regulation of transcription, DNA-dependent	0005622:intracellular	1001	81
Q8IHZ5	PF11_0381	Subtilisin-like protease 2;	0004252:serine-type endopeptidase activity|*|0008233:peptidase activity	0006508:proteolysis	x	P06993	malT	HTH-type transcriptional regulator malT;	0003700:transcription factor activity|*|0003677:DNA binding|*|0043565:sequence-specific DNA binding|*|0005488:binding|*|0005524:ATP binding|*|0000166:nucleotide binding|*|0000156:two-component response regulator activity	0045449:regulation of transcription|*|0006355:regulation of transcription, DNA-dependent|*|0005975:carbohydrate metabolic process|*|0000160:two-component signal transduction system (phosphorelay)|*|0006350:transcription	0005622:intracellular	3.5	81
Q8IJF4	PF10_0244	Formin 2, putative;	0005509:calcium ion binding	x	x	P0ACU2	rutR	HTH-type transcriptional regulator rutR;	0016563:transcription activator activity|*|0016566:specific transcriptional repressor activity|*|0030528:transcription regulator activity|*|0003677:DNA binding|*|0003700:transcription factor activity|*|0016564:transcription repressor activity	0032582:negative regulation of gene-specific transcription|*|0043193:positive regulation of gene-specific transcription|*|0016481:negative regulation of transcription|*|0045449:regulation of transcription|*|0006350:transcription|*|0006355:regulation of transcription, DNA-dependent	x	1001	81
Q8I3F3	PFE1590w	Early transcribed membrane protein 5, ETRAMP5;	x	x	x	P52106	csgD	Probable csgAB operon transcriptional regulatory protein;	0003677:DNA binding|*|0000156:two-component response regulator activity|*|0043565:sequence-specific DNA binding|*|0003700:transcription factor activity	0006355:regulation of transcription, DNA-dependent|*|0006350:transcription|*|0045449:regulation of transcription|*|0000160:two-component signal transduction system (phosphorelay)	0016020:membrane|*|0005886:plasma membrane|*|0005622:intracellular	1001	82
Q8IAP1	MAL8P1.139	Putative uncharacterized protein;	x	x	x	P0A6R3	fis	DNA-binding protein fis;	0003700:transcription factor activity|*|0003677:DNA binding|*|0043565:sequence-specific DNA binding|*|0005515:protein binding	0045449:regulation of transcription|*|0006355:regulation of transcription, DNA-dependent|*|0006350:transcription	x	1001	82
Q8IIM8	PF11_0142	Ubiquitin domain containing protein;	x	x	x	P0AGB3	rpoH	RNA polymerase sigma-32 factor;	0003677:DNA binding|*|0016987:sigma factor activity|*|0003700:transcription factor activity|*|0008270:zinc ion binding	0006352:transcription initiation|*|0006350:transcription|*|0045449:regulation of transcription|*|0006355:regulation of transcription, DNA-dependent|*|0009408:response to heat|*|0006950:response to stress	x	1001	82
Q8IJ48	PF10_0352	Merozoite surface protein;	x	x	x	P0AGK8	iscR	HTH-type transcriptional regulator iscR;	0003690:double-stranded DNA binding|*|0016564:transcription repressor activity|*|0003700:transcription factor activity|*|0051536:iron-sulfur cluster binding|*|0016563:transcription activator activity|*|0046872:metal ion binding|*|0051537:2 iron, 2 sulfur cluster binding|*|0003677:DNA binding	0006355:regulation of transcription, DNA-dependent|*|0006350:transcription|*|0045449:regulation of transcription|*|0006950:response to stress	x	63	82
Q8IM21	PF14_0070	Pre-mRNA splicing factor, putative;	x	x	x	P0AFB8	glnG	Nitrogen regulation protein NR(I);	0005524:ATP binding|*|0003700:transcription factor activity|*|0003677:DNA binding|*|0000166:nucleotide binding|*|0017111:nucleoside-triphosphatase activity|*|0008134:transcription factor binding|*|0000156:two-component response regulator activity	0000160:two-component signal transduction system (phosphorelay)|*|0006355:regulation of transcription, DNA-dependent|*|0050906:detection of stimulus involved in sensory perception|*|0006350:transcription|*|0045449:regulation of transcription|*|0009399:nitrogen fixation|*|0006807:nitrogen compound metabolic process	0005622:intracellular	1001	82
O97241	PFC0255c	Ubiquitin conjugating enzyme E2, putative;	0019787:small conjugating protein ligase activity	0051246:regulation of protein metabolic process|*|0043687:post-translational protein modification	x	P31463	yidZ	HTH-type transcriptional regulator yidZ;	0016564:transcription repressor activity|*|0003700:transcription factor activity|*|0016563:transcription activator activity|*|0003677:DNA binding|*|0005515:protein binding	0006355:regulation of transcription, DNA-dependent|*|0045449:regulation of transcription|*|0006350:transcription	x	1001	82
Q8I1S7	PFD0775c	RNA binding protein, putative;	0000166:nucleotide binding|*|0003676:nucleic acid binding	x	x	P0A8S9	flhD	Transcriptional activator FlhD;	0003677:DNA binding|*|0016563:transcription activator activity|*|0016564:transcription repressor activity	0043064:flagellum organization|*|0045449:regulation of transcription|*|0045941:positive regulation of transcription|*|0009296:flagellum assembly|*|0006350:transcription	0005737:cytoplasm	1001	82
Q8IHV8	PF11_0418	Conserved Plasmodium protein;	0003682:chromatin binding	0006333:chromatin assembly or disassembly	0005634:nucleus|*|0000785:chromatin	P37309	arsR	Arsenical resistance operon repressor;	0003700:transcription factor activity|*|0016564:transcription repressor activity|*|0003677:DNA binding	0006350:transcription|*|0045449:regulation of transcription|*|0006355:regulation of transcription, DNA-dependent|*|0046685:response to arsenic	0005622:intracellular	1001	82
Q8IBV2	PF07_0057	Transcription elongation factor s-II, putative;	0030528:transcription regulator activity|*|0005515:protein binding|*|0008270:zinc ion binding|*|0003676:nucleic acid binding|*|0003702:RNA polymerase II transcription factor activity|*|0003677:DNA binding|*|0003746:translation elongation factor activity|*|0003711:transcription elongation regulator activity	0006355:regulation of transcription, DNA-dependent|*|0006354:RNA elongation|*|0045449:regulation of transcription|*|0006350:transcription|*|0006357:regulation of transcription from RNA polymerase II promoter	0005634:nucleus	P37195	dctR	HTH-type transcriptional regulator dctR;	0003677:DNA binding|*|0003700:transcription factor activity|*|0000156:two-component response regulator activity|*|0043565:sequence-specific DNA binding	0006355:regulation of transcription, DNA-dependent|*|0045449:regulation of transcription|*|0000160:two-component signal transduction system (phosphorelay)|*|0006350:transcription|*|0043471:regulation of cellular carbohydrate catabolic process|*|0001101:response to acid	0005622:intracellular	1001	83
Q8I2H9	PFI1640c	Putative uncharacterized protein;	x	x	x	P76034	yciT	Uncharacterized HTH-type transcriptional regulator yciT;	0016564:transcription repressor activity|*|0003700:transcription factor activity|*|0003677:DNA binding	0006355:regulation of transcription, DNA-dependent|*|0006350:transcription|*|0045449:regulation of transcription	0005622:intracellular	1001	83
Q8I3J8	PFE1330c	Putative uncharacterized protein;	x	x	x	P52106	csgD	Probable csgAB operon transcriptional regulatory protein;	0003677:DNA binding|*|0000156:two-component response regulator activity|*|0043565:sequence-specific DNA binding|*|0003700:transcription factor activity	0006355:regulation of transcription, DNA-dependent|*|0006350:transcription|*|0045449:regulation of transcription|*|0000160:two-component signal transduction system (phosphorelay)	0016020:membrane|*|0005886:plasma membrane|*|0005622:intracellular	1001	83
Q8IKL0	PF14_0594	Putative uncharacterized protein;	x	x	x	Q47083	cbl	HTH-type transcriptional regulator cbl;	0003700:transcription factor activity|*|0003677:DNA binding|*|0016563:transcription activator activity	0045883:positive regulation of sulfur utilization|*|0006350:transcription|*|0006355:regulation of transcription, DNA-dependent|*|0045449:regulation of transcription	x	1001	83
[truncated: 302 more rows]
