# Supplementary material for: Module-based subnetwork alignments reveal novel transcriptional regulators in malaria parasite Plasmodium falciparum
Source: BMC Syst Biol. 2012 Dec 17;6(Suppl 3):S5. doi: 10.1186/1752-0509-6-S3-S5 (PMC3524314; doi:10.1186/1752-0509-6-S3-S5)
Supplement: Additional file 2 — The protein-protein associations involving 11 ApiAP2 transcriptional regulators in P. falciparum. [file 1752-0509-6-S3-S5-S2.xlsx]

## Sheet: ApiAP2 associated proteins
Additional File 2. The protein-protein associations involving 11 ApiAP2 transcriptional regulators in P. falciparum.
GO: Gene Ontology. BP: Biological Process. MF: Molecular Function. CC: Cellular Component.
ApiAP2	Protein associated with ApiAP2	Annotation	COG	GO BP	GO CC	GO MF	Degree of connectivity
PFD0985w		transcription factor with 2 AP2 domains, putative		regulation of transcription, DNA-dependent		transcription factor activity	17
	PF07_0126	transcription factor with 2 AP2 domains, putative	S				15
	PFA0430c	secreted ookinete protein, putative					23
	PF14_0029	conserved Plasmodium protein, unknown function					6
	PF13_0198	reticulocyte binding protein 2 homologue a		entry into host cell	membrane		16
	PF08_0060	asparagine-rich antigen					17
	PFF0785w	Ndc80 homologue, putative	D				7
	PF14_0329	conserved protein, unknown function					9
	PFF0590c	homologue of human HSPC025	J				72
	PFB0640c	sec31p	U				17
	PFF1300w	pyruvate kinase	G				239
	PF13_0162	conserved Plasmodium protein, unknown function	S				4
	PFD0665c	26S proteasome AAA-ATPase subunit RPT3, putative	O	ubiquitin-dependent protein catabolic process	proteasome regulatory particle	ATPase activity	67
	MAL8P1.153	transcription factor with AP2 domain(s), putative					28
	PF13_0041	conserved Plasmodium protein, unknown function					4
	PFD0080c	Plasmodium exported protein (PHISTb), unknown function	S				16
	PFI0930c	nucleosome assembly protein	L				213
	PF11_0507	antigen 332, DBL-like protein			membrane		50
PF07_0126		transcription factor with 2 AP2 domains, putative	S	regulation of transcription, DNA-dependent		transcription factor activity	15
	PF14_0315	conserved Plasmodium membrane protein, unknown function					9
	PF10_0115	QF122 antigen	S				22
	MAL8P1.72	high mobility group protein	B	regulation of transcription from RNA polymerase III promoter			23
	PFA0430c	secreted ookinete protein, putative					23
	PFD1045c	erythrocyte membrane-associated antigen, putative					6
	PFF0200c	transcription factor with AP2 domain(s), putative,SPE2-interacting protein					12
	PF11_0060	calcium/calmodulin-dependent protein kinase, putative	DKT				1
	PFD0985w	transcription factor with AP2 domain(s), putative					17
	PFI0975c	conserved Plasmodium protein, unknown function					19
	PF14_0425	fructose-bisphosphate aldolase	G	gluconeogenesis			53
	PF13_0042	fork head domain protein, putative	T		nucleus		1
	MAL8P1.69	14-3-3 protein, putative	OT				75
	PF07_0053	conserved Plasmodium protein, unknown function					10
	PF11_0477	CCAAT-box DNA binding protein subunit B	BK	regulation of transcription, DNA-dependent			19
	PF11_0507	antigen 332, DBL-like protein			membrane		50
PF10_0075		transcription factor with 3 AP2 domains, putative		regulation of transcription, DNA-dependent		transcription factor activity	13
	MAL13P1.336	conserved Plasmodium protein, unknown function	U				24
	PF08_0034	histone acetyltransferase GCN5	B	regulation of transcription, DNA-dependent		histone acetyltransferase activity	25
	PFI0225w	ubiquitin specific protease, putative	O				26
	PF13_0156	proteasome subunit beta type 7 precursor, putative	O				100
	PFF1300w	pyruvate kinase	G				239
	PFA0285c	conserved Plasmodium protein, unknown function	R				9
	PFL2440w	DNA repair protein rhp16, putative	KL	nucleotide-excision repair		ATP-dependent helicase activity	38
	PF07_0042	conserved Plasmodium protein, unknown function					9
	PF08_0026	conserved protein, unknown function	J				11
	PFL2215w	actin I	Z	cytoskeleton organization	actin filament	structural constituent of cytoskeleton	39
	PFA0410w	conserved Plasmodium protein, unknown function					17
	MAL8P1.153	transcription factor with AP2 domain(s), putative					28
	PF10_0219	kelch protein, putative	R				5
PF11_0404		transcription factor with 3 AP2 domains, putative		regulation of transcription, DNA-dependent		transcription factor activity	5
	PFL2390c	conserved Plasmodium protein, unknown function	K				18
	PFI0190w	60S ribosomal protein L32, putative	J				189
	PFB0125c	conserved Plasmodium protein, unknown function					8
	PF10_0324	conserved Plasmodium protein, unknown function	S				4
	PF11_0507	antigen 332, DBL-like protein					50
PF11_0091		transcription factor with 1 AP2 domain, putative		regulation of transcription, DNA-dependent		transcription factor activity	4
	PF11_0131	DNA helicase, putative	L				2
	PF14_0323	calmodulin	DT			enzyme binding	25
	PFI0005w	erythrocyte membrane protein 1, PfEMP1		cell-cell adhesion	host cell plasma membrane, infected host cell surface knob	cell adhesion molecule binding	1
	PF14_0233	conserved Plasmodium protein, unknown function					3
PFL1900w		transcription factor with 2 AP2 domains, putative		regulation of transcription, DNA-dependent		transcription factor activity	3
	PFE1320w	conserved Plasmodium protein, unknown function					3
	PFE1590w	early transcribed membrane protein 5					30
	PFL0315c	conserved Plasmodium protein, unknown function					9
PF14_0633		transcription factor with 1 AP2 domain, putative		regulation of transcription, DNA-dependent		transcription factor activity	2
	PF11_0313	60S ribosomal protein P0	J		cytosolic large ribosomal subunit		221
	PF14_0344	translocon component PTEX150					16
PF11_0442		transcription factor with 1 AP2 domain, putative	S	regulation of transcription, DNA-dependent		transcription factor activity	1
	PF14_0102	rhoptry-associated protein 1	S		rhoptry		13
PF14_0079		transcription factor with 1 AP2 domain, putative		regulation of transcription, DNA-dependent		transcription factor activity	1
	PFC0760c	conserved Plasmodium protein, unknown function	S				16
PFE0840c		transcription factor with 2 AP2 domains, putative		regulation of transcription, DNA-dependent		transcription factor activity	1
	PFD0150w	conserved Plasmodium protein, unknown function					9
PFL1085w		transcription factor with 1 AP2 domain, putative		regulation of transcription, DNA-dependent		transcription factor activity	1
	PF14_0510	cochaperone p23	O				14
